# Supplementary material for: Synergistic Synbiotic-Containing Lactiplantibacillus plantarum and Fructo-Oligosaccharide Alleviate the Allergenicity of Mice Induced by Soy Protein
Source: Foods. 2025 Jan 2;14(1):109. doi: 10.3390/foods14010109 (PMC11720218; doi:10.3390/foods14010109)
Supplement: Supplementary file 1 [file foods-14-00109-s001.zip]

Archive with 3 entries (3 files):
- Table S1.pdf
- Table S2.csv
- Table S3.csv
