# Supplementary material for: Synergistic Synbiotic-Containing Lactiplantibacillus plantarum and Fructo-Oligosaccharide Alleviate the Allergenicity of Mice Induced by Soy Protein
Source: Foods. 2025 Jan 2;14(1):109. doi: 10.3390/foods14010109 (PMC11720218; doi:10.3390/foods14010109)
Supplement: Supplementary file 1 [file foods-14-00109-s001.zip › Table S2.csv]

Metabolite	´úÐ»Îï	P_value	FDR	VIP_pred_OPLS-DA	VIP_PLS-DA	FC(Con/Soy)	Log2FC(Con/Soy)	Significant	Regulate	level	KEGG Compound ID	KEGG Compound First Category	KEGG Compound Second Category	KEGG Pathway ID	KEGG Pathway Description	KEGG Pathway First Category	KEGG Pathway Second Category	Library ID	HMDB Superclass	HMDB Class	HMDB Subclass	CAS ID	M/Z	Retention time	Adducts	Formula	Fragmentation Score	Theoretical Fragmentation Score	Metab ID	ID	Mode	Score	con_mean	con_SD	soy_mean	soy_SD
Pyroglutamyl-Glutamyl-Proline Amide	-	0.04396	0.3617	3.6768	3.0624	1.4973	0.5824	yes	up	B(ii)	-	-	-	-	-	-	-	HMDB0247524	Organic acids and derivatives	Carboxylic acids and derivatives	Amino acids, peptides, and analogues	-	353.144971378	3.75988333333	M-H	C15H22N4O6	0	45.4	metab_18722	neg_6853	neg	46.6	3.604	0.965	2.407	0.734
N-Octanoyl-L-Homoserine Lactone	-	5.636E-7	0.002813	3.6654	3.382	0.7854	-0.3485	yes	down	B(ii)	C21199;_	-	-	-	-	-	-	HMDB0255213	Organic acids and derivatives	Carboxylic acids and derivatives	Amino acids, peptides, and analogues	147852-84-4;_	272.150869566	5.96781666667	M+FA-H	C12H21NO3	0	75.2	metab_14526	neg_2657	neg	52.0	3.21	0.07663	4.087	0.1402
3-Oxodecanoic Acid	-	0.01556	0.297	3.4543	3.2737	1.3809	0.4656	yes	up	B(ii)	-	-	-	-	-	-	-	HMDB0010724	Organic acids and derivatives	Keto acids and derivatives	Medium-chain keto acids and derivatives	-	231.123512151	6.19235	M+FA-H	C10H18O3	0	62.4	metab_17312	neg_5443	neg	51.3	3.995	0.8775	2.893	0.2406
Stearaldehyde	Ó²Ö¬È©	0.04192	0.36	3.453	2.9419	1.3309	0.4124	yes	up	B(ii)	C01838	-	-	-	-	-	-	HMDB0002384	Lipids and lipid-like molecules	Fatty Acyls	Fatty aldehydes	638-66-4;	313.274431178	6.46976666667	M+FA-H	C18H36O	0	52.4	metab_15373	neg_3504	neg	49.5	4.34	0.5266	3.261	0.8915
Gly Leu Trp	¸Ê°±Ëá ÁÁ°±Ëá É«°±Ëá	0.03934	0.357	3.3815	2.7618	1.234	0.3034	yes	up	B(i)	-	-	-	-	-	-	-	-	-	-	-	-	375.202058184	3.19043333333	M+H	C19H26N4O4	48.4	0	metab_10361	pos_10362	pos	45.1	4.967	0.1382	4.025	0.8575
Gpetn(22:6/16:0)	-	0.0114	0.2725	3.222	2.8936	0.8149	-0.2953	yes	down	B(i)	-	-	-	-	-	-	-	HMDB0009682	Lipids and lipid-like molecules	Glycerophospholipids	Glycerophosphoethanolamines	-	764.522005052	6.95961666667	M+H	C43H74NO8P	89.8	0	metab_5282	pos_5283	pos	53.2	4.006	0.6464	4.916	0.2656
6-Epi-7-Isocucurbic Acid Glucoside	-	0.03005	0.3386	3.1007	2.482	1.2604	0.3339	yes	up	B(ii)	-	-	-	-	-	-	-	HMDB0029782	Lipids and lipid-like molecules	Fatty Acyls	Fatty acyl glycosides	176486-13-8	373.187708919	3.18395	M-H	C18H30O8	0	82.6	metab_18853	neg_6984	neg	53.2	3.422	0.09202	2.715	0.6035
D-Fructose 6-Phosphoric Acid	-	0.006552	0.2527	2.7573	3.0327	0.8286	-0.2713	yes	down	B(i)	C00085	-	-	map01100;map00030;map01250;map04922;map01240;map00520;map01200;map00051;map01230;map00052;map00010;map00500;map05230;map05415;map04152;map04931	Metabolic pathways;Pentose phosphate pathway;Biosynthesis of nucleotide sugars;Glucagon signaling pathway;Biosynthesis of cofactors;Amino sugar and nucleotide sugar metabolism;Carbon metabolism;Fructose and mannose metabolism;Biosynthesis of amino acids;Galactose metabolism;Glycolysis / Gluconeogenesis;Starch and sucrose metabolism;Central carbon metabolism in cancer;Diabetic cardiomyopathy;AMPK …	Metabolism;Metabolism;Metabolism;Organismal Systems;Metabolism;Metabolism;Metabolism;Metabolism;Metabolism;Metabolism;Metabolism;Metabolism;Human Diseases;Human Diseases;Environmental Information Processing;Human Diseases	Global and overview maps;Carbohydrate metabolism;Global and overview maps;Endocrine system;Global and overview maps;Carbohydrate metabolism;Global and overview maps;Carbohydrate metabolism;Global and overview maps;Carbohydrate metabolism;Carbohydrate metabolism;Carbohydrate metabolism;Cancer: overview;Cardiovascular disease;Signal transduction;Endocrine and metabolic disease	HMDB0000124	Organic oxygen compounds	Organooxygen compounds	Carbohydrates and carbohydrate conjugates	643-13-0	259.022059968	0.821566666667	M-H	C6H13O9P	41.1	0	metab_19182	neg_7313	neg	46.2	3.398	0.3311	4.101	0.3297
Dehydromonocrotaline	ÍÑÇâÒ°°ÙºÏ¼î	0.04824	0.3659	2.5599	2.0826	1.1456	0.1962	yes	up	B(ii)	-	-	-	-	-	-	-	HMDB0250956	Organoheterocyclic compounds	Pyrrolizines	Not Available	-	368.137755341	3.72255	M+FA-H	C16H21NO6	0	52.1	metab_13562	neg_1693	neg	45.9	4.287	0.07944	3.742	0.5245
Tetrahydrouridine	-	0.02409	0.3245	2.5254	2.0602	1.1111	0.152	yes	up	B(ii)	-	-	-	-	-	-	-	HMDB0258911	Nucleosides, nucleotides, and analogues	Pyrimidine nucleosides	Not Available	-	283.068053514	0.9239	M+Cl	C9H16N2O6	0	53	metab_13179	neg_1310	neg	47.4	4.65	0.08979	4.185	0.3717
4-Chloro-2,5-Dimethoxyaniline	-	0.02127	0.3152	2.4907	2.3827	0.9008	-0.1507	yes	down	B(i)	-	-	-	-	-	-	-	-	-	-	-	-	188.047098342	5.564	M+H	C8H10ClNO2	90.4	0	metab_2485	pos_2486	pos	52.5	4.895	0.2356	5.434	0.3737
Hesperetin 7-Neohesperidoside	-	0.005744	0.243	2.4742	2.3505	0.8973	-0.1563	yes	down	B(ii)	C09806	-	-	-	-	-	-	HMDB0030748	Lignans, neolignans and related compounds	Cyclobutane lignans	Not Available	13241-33-3	631.161247732	3.70103333333	M+Na-2H	C28H34O15	0	40.1	metab_18743	neg_6874	neg	44.0	4.458	0.2851	4.968	0.1833
Val Leu	çÓ°±Ëá ÁÁ°±Ëá	0.008154	0.2588	2.4379	2.3759	1.1438	0.1938	yes	up	B(i)	-	-	-	-	-	-	-	-	-	-	-	-	231.170038296	3.33518333333	M+H	C11H22N2O3	48.9	0	metab_10338	pos_10339	pos	47.0	4.494	0.3137	3.929	0.2427
Fumonisin Ak1	-	0.02854	0.3339	2.4196	1.9541	1.092	0.127	yes	up	B(ii)	-	-	-	-	-	-	-	HMDB0033397	Organic acids and derivatives	Carboxylic acids and derivatives	Tricarboxylic acids and derivatives	170591-49-8	638.329994213	5.9891	M+Cl	C30H53NO11	0	69.8	metab_17732	neg_5863	neg	52.3	5.114	0.09883	4.683	0.3555
Pc(20:4(8Z,11Z,14Z,17Z)-2Oh(5S,6R)/2:0)	-	0.03328	0.3465	2.3291	1.9435	1.0983	0.1353	yes	up	B(ii)	-	-	-	-	-	-	-	HMDB0288877	Not Available	Not Available	Not Available	-	662.330604935	5.97311666667	M+FA-H	C30H52NO10P	0	72	metab_17753	neg_5884	neg	52.1	4.805	0.0912	4.375	0.3702
2,6-Dihydroxypurine	2£¬6 -¶þôÇ»ùàÑßÊ	0.02127	0.3152	2.3271	1.8774	1.0939	0.1295	yes	up	B(i)	C00385	-	-	map01100;map01232;map00230;map00232	Metabolic pathways;Nucleotide metabolism;Purine metabolism;Caffeine metabolism	Metabolism;Metabolism;Metabolism;Metabolism	Global and overview maps;Global and overview maps;Nucleotide metabolism;Biosynthesis of other secondary metabolites	HMDB0000292	Organoheterocyclic compounds	Imidazopyrimidines	Purines and purine derivatives	69-89-6	153.040539947	1.54875	M+H	C5H4N4O2	66.5	0	metab_10452	pos_10453	pos	51.8	4.601	0.1015	4.206	0.301
Xanthosine	»ÆÜÕ	0.01598	0.2988	2.3237	1.9109	1.0782	0.1086	yes	up	B(i)	C01762	-	-	map01100;map02010;map01232;map00230;map00232	Metabolic pathways;ABC transporters;Nucleotide metabolism;Purine metabolism;Caffeine metabolism	Metabolism;Environmental Information Processing;Metabolism;Metabolism;Metabolism	Global and overview maps;Membrane transport;Global and overview maps;Nucleotide metabolism;Biosynthesis of other secondary metabolites	HMDB0000299;PW_C000203	Nucleosides, nucleotides, and analogues	Purine nucleosides	Not Available	146-80-5	283.068115038	1.5473	M-H	C10H12N4O6	97.4	0	metab_19008	neg_7139	neg	58.7	5.242	0.07158	4.862	0.2773
Lys Thr Glu Lys Ala	-	0.01461	0.2917	2.2487	1.8197	1.0663	0.0926	yes	up	B(i)	-	-	-	-	-	-	-	-	-	-	-	-	576.329522091	6.0697	M+H	C24H45N7O9	39.9	0	metab_7527	pos_7528	pos	43.4	5.773	0.1305	5.414	0.2366
Cay10410	-	0.03	0.3386	2.2422	1.8784	1.0828	0.1148	yes	up	B(i)	-	-	-	-	-	-	-	-	-	-	-	-	319.226520308	6.16568333333	M+H	C20H30O3	45.7	0	metab_4512	pos_4513	pos	47.1	5.467	0.1715	5.049	0.3248
Uridine	ÄòÜÕ	0.04012	0.3594	2.1985	2.4879	1.1205	0.1642	yes	up	B(i)	C00299	Nucleic acids	Nucleosides	map00240;map01100;map02010;map01232	Pyrimidine metabolism;Metabolic pathways;ABC transporters;Nucleotide metabolism	Metabolism;Metabolism;Environmental Information Processing;Metabolism	Nucleotide metabolism;Global and overview maps;Membrane transport;Global and overview maps	HMDB0000296;PW_C000202	Nucleosides, nucleotides, and analogues	Pyrimidine nucleosides	Not Available	58-96-8	279.038590176	0.9077	M+Cl	C9H12N2O6	84.8	0	metab_13165	neg_1296	neg	55.4	4.909	0.06332	4.381	0.4851
Carnosic Acid	ÊóÎ²²ÝËá	0.02448	0.3255	2.1924	1.7873	1.0813	0.1127	yes	up	B(i)	C21818;_	-	-	-	-	-	-	-;HMDB0002358	Lipids and lipid-like molecules	Prenol lipids	Diterpenoids	3650/9/7;3650-09-7	331.191017069	6.27241666667	M-H	C20H28O4	70.2	0	metab_15138	neg_3269	neg	51.6	4.883	0.2047	4.516	0.24
5-Azanonane Deriv.	-	0.03302	0.3465	2.1444	1.8441	1.1015	0.1394	yes	up	B(ii)	-	-	-	-	-	-	-	HMDB0249975	Benzenoids	Benzene and substituted derivatives	Phenylbutylamines	-	614.330862599	5.91956666667	M+Cl	C29H49N5O7	0	62.2	metab_17842	neg_5973	neg	48.4	4.516	0.1841	4.1	0.3275
Pe(20:4(8Z,11Z,14Z,17Z)/18:0)	-	0.00754	0.2545	2.1334	2.0147	0.9033	-0.1467	yes	down	B(ii)	_;C00350	-;Lipids	-;Phospholipids	map01100;map00564;map00563;map04136;map05167;map04723;map04140	Metabolic pathways;Glycerophospholipid metabolism;Glycosylphosphatidylinositol (GPI)-anchor biosynthesis;Autophagy - other;Kaposi sarcoma-associated herpesvirus infection;Retrograde endocannabinoid signaling;Autophagy - animal	Metabolism;Metabolism;Metabolism;Cellular Processes;Human Diseases;Organismal Systems;Cellular Processes	Global and overview maps;Lipid metabolism;Glycan biosynthesis and metabolism;Transport and catabolism;Infectious disease: viral;Nervous system;Transport and catabolism	HMDB0009420	Lipids and lipid-like molecules	Glycerophospholipids	Glycerophosphoethanolamines	-	766.539128591	7.32658333333	M-H	C43H78NO8P	0	98.3	metab_16620	neg_4751	neg	56.7	3.886	0.203	4.302	0.1986
2-Methylcitric Acid	-	0.03617	0.3507	2.1301	2.0295	0.8722	-0.1972	yes	down	B(i)	-	-	-	-	-	-	-	HMDB0000379	Organic acids and derivatives	Carboxylic acids and derivatives	Tricarboxylic acids and derivatives	6061-96-7	205.035164018	1.04561666667	M-H	C7H10O7	35	0	metab_19067	neg_7198	neg	45.0	2.97	0.2282	3.405	0.3346
Pc(22:4/0:0)	-	0.003072	0.2107	2.0053	1.8054	1.0652	0.0911	yes	up	B(i)	-	-	-	-	-	-	-	-	-	-	-	-	572.37105025	6.42126666667	M+H	C30H54NO7P	73.4	0	metab_6571	pos_6572	pos	50.6	5.279	0.1274	4.956	0.1371
Tryptophyl-Tryptophan	É«°±õ£-É«°±Ëá	0.003906	0.22	2.0049	1.8588	1.0798	0.1108	yes	up	B(ii)	-	-	-	-	-	-	-	HMDB0029094	Organic acids and derivatives	Carboxylic acids and derivatives	Amino acids, peptides, and analogues	-	389.160278961	6.02136666667	M-H	C22H22N4O3	0	45.2	metab_14624	neg_2755	neg	45.9	4.614	0.09132	4.273	0.1781
N-Phenylmaleimide	N-±½»ùÂíÀ´õ£ÑÇ°·	0.02888	0.3346	2.0047	1.6023	0.9294	-0.1056	yes	down	B(ii)	-	-	-	-	-	-	-	HMDB0255228	Organoheterocyclic compounds	Pyrrolines	Phenylpyrrolines	-	218.045630988	5.91956666667	M+FA-H	C10H7NO2	0	43.5	metab_14451	neg_2582	neg	47.4	3.909	0.2214	4.206	0.158
Erythromycin Propionate	-	0.02908	0.3353	1.9849	1.7283	1.1104	0.151	yes	up	B(ii)	-	-	-	-	-	-	-	HMDB0251938	Organic oxygen compounds	Organooxygen compounds	Carbohydrates and carbohydrate conjugates	-	790.488324251	6.6614	M+H	C40H71NO14	0	40.1	metab_5238	pos_5239	pos	39.5	3.632	0.3265	3.271	0.101
17-Aag	-	0.0262	0.3316	1.9742	1.5907	1.0637	0.0891	yes	up	B(ii)	-	-	-	-	-	-	-	HMDB0244762	Phenylpropanoids and polyketides	Macrolactams	Not Available	-	644.31713653	6.05338333333	M+Hac-H	C31H43N3O8	0	40.6	metab_14702	neg_2833	neg	42.7	4.773	0.0976	4.487	0.2213
(3A,5B)-24-Oxo-24-[(2-Sulfoethyl)Amino]Cholan-3-Yl-B-D-Glucopyranosiduronic Acid	-	0.0005931	0.1558	1.9388	1.811	1.0506	0.0713	yes	up	B(ii)	-	-	-	-	-	-	-	HMDB0002429	Lipids and lipid-like molecules	Steroids and steroid derivatives	Bile acids, alcohols and derivatives	99794-82-8	682.327544654	7.2842	M+Na	C32H53NO11S	0	45	metab_5401	pos_5402	pos	44.3	6.101	0.0414	5.807	0.1206
Aclacinomycin N	-	0.04269	0.3609	1.9194	1.9683	0.8848	-0.1766	yes	down	B(ii)	C18637;_	-	-	-	-	-	-	HMDB0247946	Organoheterocyclic compounds	Pyridines and derivatives	Hydropyridines	-;_	872.37237769	5.81555	M+Hac-H	C42H55NO15	0	72.9	metab_14352	neg_2483	neg	50.6	3.57	0.4272	4.035	0.2121
3-Ureidopropionic Acid	-	0.02381	0.3245	1.9173	1.6725	0.9103	-0.1356	yes	down	B(i)	C02642	-	-	map00240;map01100;map00770;map00410	Pyrimidine metabolism;Metabolic pathways;Pantothenate and CoA biosynthesis;beta-Alanine metabolism	Metabolism;Metabolism;Metabolism;Metabolism	Nucleotide metabolism;Global and overview maps;Metabolism of cofactors and vitamins;Metabolism of other amino acids	HMDB0000026	Organic acids and derivatives	Organic carbonic acids and derivatives	Ureas	462-88-4	131.046056188	0.650116666667	M-H	C4H8N2O3	71.8	0	metab_19509	neg_7640	neg	52.9	3.043	0.1958	3.343	0.1715
Ps(20:4(8Z,11Z,14Z,17Z)/20:0)	-	0.001681	0.187	1.9164	1.6437	1.052	0.0732	yes	up	B(ii)	_;C02737	-;Lipids	-;Phospholipids	map01100;map00564;map05146;map05322;map00260;map05140	Metabolic pathways;Glycerophospholipid metabolism;Amoebiasis;Systemic lupus erythematosus;Glycine, serine and threonine metabolism;Leishmaniasis	Metabolism;Metabolism;Human Diseases;Human Diseases;Metabolism;Human Diseases	Global and overview maps;Lipid metabolism;Infectious disease: parasitic;Immune disease;Amino acid metabolism;Infectious disease: parasitic	HMDB0112665	Lipids and lipid-like molecules	Glycerophospholipids	Glycerophosphoserines	-	838.559873504	6.3257	M-H	C46H82NO10P	0	40.7	metab_17079	neg_5210	neg	45.2	5.217	0.09125	4.959	0.1002
Pe(18:3(10,12,15)-Oh(9)/P-18:1(11Z))	-	0.0484	0.3659	1.9129	1.8518	1.116	0.1583	yes	up	B(ii)	-	-	-	-	-	-	-	HMDB0285467	Not Available	Not Available	Not Available	-	794.523578417	6.91683333333	M+CH3OH+Na	C41H74NO8P	0	50.3	metab_5279	pos_5280	pos	41.5	4.205	0.3996	3.768	0.2274
Andrographolide	´©ÐÄÁ«ÄÚõ¥	0.02578	0.3289	1.8869	1.544	1.061	0.0854	yes	up	B(i)	C20214;_	-	-	-	-	-	-	-;HMDB0248395	Organoheterocyclic compounds	Lactones	Gamma butyrolactones	5508-58-7;_	331.191040501	6.13875	M-H2O-H	C20H30O5	60	0	metab_17413	neg_5544	neg	49.9	4.801	0.1539	4.525	0.1834
N-(9-Pentofuranosyl-9H-Purin-6-Yl)Aspartic Acid	-	0.01356	0.2862	1.8662	1.6529	0.9395	-0.09	yes	down	B(i)	-	-	-	-	-	-	-	-	-	-	-	-	382.099991961	2.86423333333	M-H	C14H17N5O8	36.7	0	metab_18911	neg_7042	neg	44.5	4.383	0.08452	4.665	0.1895
Dehydroascorbic Acid	ÍÑÇâ¿¹»µÑªËá	0.001687	0.187	1.7818	1.698	0.9485	-0.0763	yes	down	B(ii)	C05422;C00425	-	-	map01100;map00480;map00053	Metabolic pathways;Glutathione metabolism;Ascorbate and aldarate metabolism	Metabolism;Metabolism;Metabolism	Global and overview maps;Metabolism of other amino acids;Carbohydrate metabolism	HMDB0001264	Organoheterocyclic compounds	Lactones	Gamma butyrolactones	490-83-5	173.00892775	0.655416666667	M-H	C6H6O6	0	61.8	metab_19478	neg_7609	neg	50.9	4.42	0.06937	4.66	0.1035
4-Oxoprolinate	-	0.01641	0.2993	1.7538	1.5489	0.9335	-0.0993	yes	down	B(i)	-	-	-	-	-	-	-	HMDB0304793	Organic acids and derivatives	Carboxylic acids and derivatives	Amino acids, peptides, and analogues	-	188.056221452	1.03743333333	M+Hac-H	C5H7NO3	46	0	metab_19072	neg_7203	neg	47.4	3.775	0.1681	4.044	0.1364
Pc(2:0/22:6(4Z,7Z,10Z,13E,15E,19Z)-Oh(17))	-	0.009355	0.2635	1.7253	1.5498	1.0424	0.06	yes	up	B(ii)	-	-	-	-	-	-	-	HMDB0288884	Not Available	Not Available	Not Available	-	590.320934752	6.4375	M+H-2H2O	C32H52NO9P	0	53.7	metab_5180	pos_5181	pos	48.2	6.24	0.1092	5.986	0.1404
Blasticidin S	²¼À­Ò¶Ë¹	0.007716	0.2545	1.7201	1.5603	0.9518	-0.0713	yes	down	B(ii)	C02010	-	-	-	-	-	-	HMDB0030452	Organic acids and derivatives	Carboxylic acids and derivatives	Amino acids, peptides, and analogues	2079-00-7	403.183022284	2.79786666667	M-H2O-H	C17H26N8O5	0	48.6	metab_13388	neg_1519	neg	46.8	4.658	0.09397	4.894	0.1286
Hepoxilin B3	-	0.03326	0.3465	1.7173	1.4026	1.0407	0.0576	yes	up	B(i)	C14810	-	-	map00590;map01100	Arachidonic acid metabolism;Metabolic pathways	Metabolism;Metabolism	Lipid metabolism;Global and overview maps	HMDB0004690;LMFA03090003	Lipids and lipid-like molecules	Fatty Acyls	Eicosanoids	-;_;	335.222484477	6.29378333333	M-H	C20H32O4	81.4	0	metab_15180	neg_3311	neg	55.3	6.085	0.08746	5.847	0.1953
Bilibubin	-	0.01824	0.3045	1.7133	1.4647	1.0483	0.0681	yes	up	B(i)	-	-	-	-	-	-	-	-	-	-	-	-	585.269640151	5.5534	M+H	C33H36N4O6	50.1	0	metab_9258	pos_9259	pos	47.6	5.334	0.1495	5.088	0.1337
Pe(P-18:0/20:5)	-	0.01277	0.2824	1.7131	1.4863	1.048	0.0677	yes	up	B(i)	-	-	-	-	-	-	-	LMGP02030056	-	-	-	--	772.525037841	7.17786666667	M+Na	C43H76NO7P	47.3	0	metab_5327	pos_5328	pos	44.1	5.302	0.1514	5.059	0.1091
Hepoxilin A3	-	0.03805	0.3527	1.7033	1.3933	1.0413	0.0584	yes	up	B(i)	C04849;C14808	-	-	map00590;map01100	Arachidonic acid metabolism;Metabolic pathways	Metabolism;Metabolism	Lipid metabolism;Global and overview maps	HMDB0062619;HMDB0004688;LMFA03090005	Lipids and lipid-like molecules	Fatty Acyls	Eicosanoids	-;85589-24-8;	335.222468752	6.16543333333	M-H	C20H32O4	65.5	0	metab_17362	neg_5493	neg	52.1	6.048	0.08373	5.808	0.206
Thiodiacetic Acid	Áò´ú¶þÒÒËá	0.01284	0.2825	1.693	1.4855	0.9528	-0.0698	yes	down	B(ii)	C14872	-	-	map00980	Metabolism of xenobiotics by cytochrome P450	Metabolism	Xenobiotics biodegradation and metabolism	HMDB0042032	Organic acids and derivatives	Carboxylic acids and derivatives	Dicarboxylic acids and derivatives	123-93-3	192.032276184	0.934716666667	M+ACN+H	C4H6O4S	0	43.9	metab_10536	pos_10537	pos	47.0	4.46	0.06625	4.681	0.1464
N-Formylanthranilic Acid	-	0.003927	0.22	1.6919	1.4744	0.9272	-0.109	yes	down	B(i)	C05653	-	-	map01100;map00380	Metabolic pathways;Tryptophan metabolism	Metabolism;Metabolism	Global and overview maps;Amino acid metabolism	HMDB0004089	Benzenoids	Benzene and substituted derivatives	Benzoic acids and derivatives	3342-77-6	164.035187242	5.16268333333	M-H	C8H7NO3	94.6	0	metab_14105	neg_2236	neg	56.9	2.727	0.09819	2.941	0.08662
13,14-Dihydro-15-Keto-Pgf2Alpha	-	0.02966	0.3363	1.6862	1.3741	1.0427	0.0603	yes	up	B(i)	-	-	-	-	-	-	-	HMDB0004685;LMFA03010027	Lipids and lipid-like molecules	Fatty Acyls	Eicosanoids	27376-76-7;	353.23295455	6.24553333333	M-H	C20H34O5	54.9	0	metab_17256	neg_5387	neg	49.6	5.473	0.1021	5.249	0.1687
Orotidine	ÈéÇåÜÕ	0.04028	0.3598	1.6799	1.4232	0.9198	-0.1206	yes	down	B(ii)	C01103	-	-	map00240;map01100;map01240	Pyrimidine metabolism;Metabolic pathways;Biosynthesis of cofactors	Metabolism;Metabolism;Metabolism	Nucleotide metabolism;Global and overview maps;Global and overview maps	HMDB0000788	Nucleosides, nucleotides, and analogues	Pyrimidine nucleosides	Not Available	314-50-1	287.051098524	5.47083333333	M-H	C10H12N2O8	0	50.8	metab_14168	neg_2299	neg	48.1	2.947	0.2337	3.204	0.1126
Fenvalerate	ÂÈÎì¾Õõ¥	0.04057	0.3598	1.6749	1.5682	0.9488	-0.0759	yes	down	B(ii)	C10988	-	-	-	-	-	-	HMDB0031791	Lipids and lipid-like molecules	Fatty Acyls	Fatty acid esters	51630-58-1	384.114419306	2.85778333333	M+H-2H2O	C25H22ClNO3	0	49.1	metab_1337	pos_1338	pos	41.3	4.612	0.1019	4.861	0.212
Heptadecasphinganine	-	0.002086	0.1872	1.6724	1.5488	1.0389	0.055	yes	up	B(i)	-	-	-	-	-	-	-	LMSP01040003	-	-	-	--	288.289510585	5.96853333333	M+H	C17H37NO2	61.4	0	metab_3788	pos_3789	pos	51.2	6.094	0.05957	5.866	0.1057
Cpa(18:2(9Z,12Z)/0:0)	-	0.009301	0.2635	1.6632	1.4608	1.051	0.0718	yes	up	B(ii)	-	-	-	-	-	-	-	HMDB0007007	Lipids and lipid-like molecules	Fatty Acyls	Lineolic acids and derivatives	-	417.240051581	7.39593333333	M+H	C21H37O6P	0	85.4	metab_6013	pos_6014	pos	53.5	4.717	0.107	4.488	0.1206
Pc(18:2/0:0)	-	0.009582	0.2643	1.649	1.4548	1.0325	0.0462	yes	up	B(i)	-	-	-	-	-	-	-	LMGP01050034	-	-	-	--	542.32111092	6.55486666667	M+Na	C26H50NO7P	92.5	0	metab_5219	pos_5220	pos	57.1	7.143	0.1082	6.918	0.1169
(-)-Camphanic Acid	-	0.01707	0.2994	1.6454	1.4281	0.9544	-0.0673	yes	down	B(i)	-	-	-	-	-	-	-	-	-	-	-	-	197.081808799	5.47083333333	M-H	C10H14O4	77.3	0	metab_18136	neg_6267	neg	54.5	4.794	0.1662	5.023	0.0911
Pc(20:3/0:0)	-	0.009028	0.2635	1.6451	1.4067	1.0318	0.0452	yes	up	B(i)	-	-	-	-	-	-	-	-	-	-	-	-	546.353666896	6.37343333333	M+H	C28H52NO7P	49.7	0	metab_6618	pos_6619	pos	47.8	6.843	0.1031	6.632	0.1067
Rifamycins	Àû¸£Ã¹ËØ	0.04205	0.3601	1.6372	1.69	0.9268	-0.1097	yes	down	B(ii)	-	-	-	-	-	-	-	HMDB0257226	Phenylpropanoids and polyketides	Macrolactams	Not Available	-	740.2945416	5.74066666667	M+FA-H	C37H45NO12	0	62.4	metab_14245	neg_2376	neg	48.6	4.366	0.3082	4.711	0.1664
4-Amino-1-[(2R,5R)-3,4-Dihydroxy-5-(Hydroxymethyl)Oxolan-2-Yl]-5-Methylpyrimidin-2-One	-	0.005213	0.2386	1.6367	1.4066	1.0454	0.0641	yes	up	B(ii)	-	-	-	-	-	-	-	HMDB0257731	Nucleosides, nucleotides, and analogues	Pyrimidine nucleosides	Not Available	-	292.07195932	0.739633333333	M+Cl	C10H15N3O5	0	58	metab_13055	neg_1186	neg	47.9	4.672	0.06735	4.469	0.1071
Pc(22:5/0:0)	-	0.03188	0.3432	1.6315	1.5609	1.0625	0.0875	yes	up	B(i)	C04230	Lipids	Phospholipids	map00564;map05231	Glycerophospholipid metabolism;Choline metabolism in cancer	Metabolism;Human Diseases	Lipid metabolism;Cancer: overview	HMDB0010403	Lipids and lipid-like molecules	Glycerophospholipids	Glycerophosphocholines	-	592.334206014	6.54953333333	M+Na	C30H52NO7P	65.8	0	metab_6521	pos_6522	pos	46.4	4.927	0.121	4.637	0.229
Furazolidone	ß»à«ßòÍª	0.03909	0.3566	1.6258	1.3673	1.0433	0.0611	yes	up	B(ii)	C07999;_	-	-	-	-	-	-	HMDB0014752	Organoheterocyclic compounds	Furans	Nitrofurans	67-45-8;_	243.070550746	4.12573333333	M+NH4	C8H7N3O5	0	74.4	metab_10149	pos_10150	pos	52.5	5.666	0.09217	5.431	0.1998
4-Chloro-L-Phenylalanine	-	0.03136	0.3425	1.6161	1.3596	1.0379	0.0536	yes	up	B(ii)	-	-	-	-	-	-	-	HMDB0244605	Organic acids and derivatives	Carboxylic acids and derivatives	Amino acids, peptides, and analogues	-	241.073487478	4.12573333333	M+ACN+H	C9H10ClNO2	0	70.8	metab_1572	pos_1573	pos	48.7	6.169	0.0857	5.944	0.1804
Succinic Acid	çúçêËá	0.02268	0.3224	1.6157	1.5053	0.9579	-0.062	yes	down	B(i)	C00042;_	Organic acids;-	Carboxylic acids;-	map01100;map00630;map00310;map00640;map00920;map00650;map01200;map00620;map00760;map04024;map04727;map00250;map04922;map00360;map00350;map00020;map05230;map00190	Metabolic pathways;Glyoxylate and dicarboxylate metabolism;Lysine degradation;Propanoate metabolism;Sulfur metabolism;Butanoate metabolism;Carbon metabolism;Pyruvate metabolism;Nicotinate and nicotinamide metabolism;cAMP signaling pathway;GABAergic synapse;Alanine, aspartate and glutamate metabolism;Glucagon signaling pathway;Phenylalanine metabolism;Tyrosine metabolism;Citrate cycle (TCA cycle);…	Metabolism;Metabolism;Metabolism;Metabolism;Metabolism;Metabolism;Metabolism;Metabolism;Metabolism;Environmental Information Processing;Organismal Systems;Metabolism;Organismal Systems;Metabolism;Metabolism;Metabolism;Human Diseases;Metabolism	Global and overview maps;Carbohydrate metabolism;Amino acid metabolism;Carbohydrate metabolism;Energy metabolism;Carbohydrate metabolism;Global and overview maps;Carbohydrate metabolism;Metabolism of cofactors and vitamins;Signal transduction;Nervous system;Amino acid metabolism;Endocrine system;Amino acid metabolism;Amino acid metabolism;Carbohydrate metabolism;Cancer: overview;Energy metabolism	HMDB0000254;HMDB0303309;LMFA01170043;PW_C000174	Organic acids and derivatives	Carboxylic acids and derivatives	Dicarboxylic acids and derivatives	110-15-6;_;	117.019173177	0.772183333333	M-H	C4H6O4	99.3	0	metab_19216	neg_7347	neg	59.1	5.146	0.0754	5.372	0.1695
Pyruvic Acid	±ûÍªËá	0.002149	0.1878	1.6063	1.4025	0.9647	-0.0518	yes	down	B(i)	C00022	Organic acids	Carboxylic acids	map01240;map00270;map00040;map01200;map00330;map00250;map00440;map00350;map00020;map00630;map00030;map00770;map00430;map00730;map00470;map00900;map04922;map01100;map01210;map00785;map00053;map00010;map00360;map01230;map00260;map05415;map04066;map00760;map00650;map00620;map00290;map04152;map04911;map05230;map04930;map04931	Biosynthesis of cofactors;Cysteine and methionine metabolism;Pentose and glucuronate interconversions;Carbon metabolism;Arginine and proline metabolism;Alanine, aspartate and glutamate metabolism;Phosphonate and phosphinate metabolism;Tyrosine metabolism;Citrate cycle (TCA cycle);Glyoxylate and dicarboxylate metabolism;Pentose phosphate pathway;Pantothenate and CoA biosynthesis;Taurine and hypota…	Metabolism;Metabolism;Metabolism;Metabolism;Metabolism;Metabolism;Metabolism;Metabolism;Metabolism;Metabolism;Metabolism;Metabolism;Metabolism;Metabolism;Metabolism;Metabolism;Organismal Systems;Metabolism;Metabolism;Metabolism;Metabolism;Metabolism;Metabolism;Metabolism;Metabolism;Human Diseases;Environmental Information Processing;Metabolism;Metabolism;Metabolism;Metabolism;Environmental Inform…	Global and overview maps;Amino acid metabolism;Carbohydrate metabolism;Global and overview maps;Amino acid metabolism;Amino acid metabolism;Metabolism of other amino acids;Amino acid metabolism;Carbohydrate metabolism;Carbohydrate metabolism;Carbohydrate metabolism;Metabolism of cofactors and vitamins;Metabolism of other amino acids;Metabolism of cofactors and vitamins;Metabolism of other amino a…	HMDB0000243;LMFA01060077;PW_C000164	Organic acids and derivatives	Keto acids and derivatives	Alpha-keto acids and derivatives	127-17-3;	87.0086138208	0.698266666667	M-H	C3H4O3	43.3	0	metab_12908	neg_1039	neg	47.8	4.893	0.02573	5.072	0.0904
Pe(20:4(5Z,8Z,11Z,14Z)/16:0)	-	0.02067	0.3127	1.5935	1.4553	0.9518	-0.0713	yes	down	B(ii)	_;C00350	-;Lipids	-;Phospholipids	map01100;map00564;map00563;map04136;map05167;map04723;map04140	Metabolic pathways;Glycerophospholipid metabolism;Glycosylphosphatidylinositol (GPI)-anchor biosynthesis;Autophagy - other;Kaposi sarcoma-associated herpesvirus infection;Retrograde endocannabinoid signaling;Autophagy - animal	Metabolism;Metabolism;Metabolism;Cellular Processes;Human Diseases;Organismal Systems;Cellular Processes	Global and overview maps;Lipid metabolism;Glycan biosynthesis and metabolism;Transport and catabolism;Infectious disease: viral;Nervous system;Transport and catabolism	HMDB0009385	Lipids and lipid-like molecules	Glycerophospholipids	Glycerophosphoethanolamines	_;	738.511143484	7.06338333333	M-H	C41H74NO8P	0	82.1	metab_16737	neg_4868	neg	53.5	4.738	0.1909	4.978	0.08446
Ps(22:4(7Z,10Z,13Z,16Z)/22:4(7Z,10Z,13Z,16Z))	-	0.001733	0.187	1.5903	1.4295	1.0303	0.043	yes	up	B(ii)	_;C02737	-;Lipids	-;Phospholipids	map01100;map00564;map05146;map05322;map00260;map05140	Metabolic pathways;Glycerophospholipid metabolism;Amoebiasis;Systemic lupus erythematosus;Glycine, serine and threonine metabolism;Leishmaniasis	Metabolism;Metabolism;Human Diseases;Human Diseases;Metabolism;Human Diseases	Global and overview maps;Lipid metabolism;Infectious disease: parasitic;Immune disease;Amino acid metabolism;Infectious disease: parasitic	HMDB0112810	Lipids and lipid-like molecules	Glycerophospholipids	Glycerophosphoserines	_;	886.553174889	6.21358333333	M-H	C50H82NO10P	0	84.2	metab_17286	neg_5417	neg	51.0	6.669	0.05846	6.473	0.08356
Methylmalonic Acid	¼×»ù±û¶þËá	0.03771	0.3522	1.5515	1.4614	0.9614	-0.0568	yes	down	B(i)	C02170	-	-	map00240;map01100;map00640;map00280	Pyrimidine metabolism;Metabolic pathways;Propanoate metabolism;Valine, leucine and isoleucine degradation	Metabolism;Metabolism;Metabolism;Metabolism	Nucleotide metabolism;Global and overview maps;Carbohydrate metabolism;Amino acid metabolism	HMDB0000202;LMFA01170118;PW_C000130	Organic acids and derivatives	Carboxylic acids and derivatives	Dicarboxylic acids and derivatives	516-05-2;	117.019175549	1.09498333333	M-H	C4H6O4	88.8	0	metab_19058	neg_7189	neg	57.1	5.504	0.06188	5.725	0.1928
3-Deoxy-D-Arabino-Heptulosonate-7-Phosphate	-	0.04752	0.3641	1.5455	1.3972	0.9555	-0.0657	yes	down	B(ii)	C04691	-	-	map01100;map00400;map01230	Metabolic pathways;Phenylalanine, tyrosine and tryptophan biosynthesis;Biosynthesis of amino acids	Metabolism;Metabolism;Metabolism	Global and overview maps;Amino acid metabolism;Global and overview maps	HMDB0304124	Organic oxygen compounds	Organooxygen compounds	Carbohydrates and carbohydrate conjugates	-	287.016305846	3.13553333333	M-H	C7H13O10P	0	54.7	metab_13441	neg_1572	neg	49.6	4.848	0.1362	5.074	0.1808
Lysopc(20:3(5Z,8Z,11Z)/0:0)	-	0.006937	0.2527	1.5426	1.3765	1.0329	0.0467	yes	up	B(ii)	-	-	-	-	-	-	-	HMDB0010393	Lipids and lipid-like molecules	Glycerophospholipids	Glycerophosphocholines	1199257-41-4	590.344027029	6.36846666667	M+FA-H	C28H52NO7P	0	64.9	metab_17046	neg_5177	neg	49.6	5.434	0.05414	5.261	0.0989
N1-Acetylspermidine	N1 -ÒÒõ£ÑÇ¾«°·	0.04601	0.362	1.5404	1.2976	0.9561	-0.0647	yes	down	B(i)	C00612	-	-	-	-	-	-	HMDB0001276	Organic acids and derivatives	Carboximidic acids and derivatives	Carboximidic acids	-;14278-49-0	188.175498518	0.570983333333	M+H	C9H21N3O	67	0	metab_11155	pos_11156	pos	51.0	4.012	0.09003	4.196	0.1568
Gymnodimine	-	0.02716	0.3338	1.5333	1.3799	1.0312	0.0444	yes	up	B(ii)	C20025;_	-	-	-	-	-	-	HMDB0041430	Organoheterocyclic compounds	Pyridines and derivatives	Hydropyridines	173792-58-0	1015.67053461	6.46408333333	2M+H	C32H45NO4	0	42.3	metab_6544	pos_6545	pos	38.9	7.429	0.1189	7.204	0.1562
(9E,12Z)-10-Nitrooctadeca-9,12-Dienoylcarnitine	-	0.01686	0.2994	1.5225	1.3813	1.0357	0.0506	yes	up	B(ii)	-	-	-	-	-	-	-	HMDB0241883	Lipids and lipid-like molecules	Fatty Acyls	Fatty acid esters	-	532.33704246	7.3214	M+ACN+Na, 2M+H	C25H44N2O6	0	52.4	metab_11791	pos_11792	pos	48.1	6.15	0.09812	5.938	0.1344
Tetranor-12(R)-Hete	-	0.001043	0.1869	1.515	1.513	1.0437	0.0617	yes	up	B(i)	-	-	-	-	-	-	-	-	-	-	-	-	265.180494958	6.3257	M-H	C16H26O3	68.8	0	metab_17090	neg_5221	neg	51.1	4.685	0.0752	4.489	0.06204
Isocitric Acid	ÒìÄûÃÊËá	0.001182	0.187	1.4924	1.4193	0.9727	-0.04	yes	down	B(i)	C00311	Organic acids	Carboxylic acids	map01100;map00630;map01240;map01210;map01200;map01230;map04922;map00020;map05230	Metabolic pathways;Glyoxylate and dicarboxylate metabolism;Biosynthesis of cofactors;2-Oxocarboxylic acid metabolism;Carbon metabolism;Biosynthesis of amino acids;Glucagon signaling pathway;Citrate cycle (TCA cycle);Central carbon metabolism in cancer	Metabolism;Metabolism;Metabolism;Metabolism;Metabolism;Metabolism;Organismal Systems;Metabolism;Human Diseases	Global and overview maps;Carbohydrate metabolism;Global and overview maps;Global and overview maps;Global and overview maps;Global and overview maps;Endocrine system;Carbohydrate metabolism;Cancer: overview	HMDB0000193;PW_C000125	Organic acids and derivatives	Carboxylic acids and derivatives	Tricarboxylic acids and derivatives	320-77-4	191.019528526	0.660733333333	M-H	C6H8O7	74.8	0	metab_19463	neg_7594	neg	54.4	5.624	0.04622	5.782	0.06309
4-Pyridoxic Acid	4 -ßÁ¶ßËá	0.02935	0.3357	1.4916	1.2682	0.9565	-0.0641	yes	down	B(i)	C00847	-	-	map01100;map00750	Metabolic pathways;Vitamin B6 metabolism	Metabolism;Metabolism	Global and overview maps;Metabolism of cofactors and vitamins	HMDB0000017;PW_C000011	Organoheterocyclic compounds	Pyridines and derivatives	Pyridinecarboxylic acids and derivatives	82-82-6	182.045705514	1.5473	M-H	C8H9NO4	97.9	0	metab_19015	neg_7146	neg	58.8	3.917	0.133	4.095	0.09634
Pe(P-16:0/22:6)	-	0.01707	0.2994	1.4884	1.3146	1.0374	0.0529	yes	up	B(i)	C00350	Lipids	Phospholipids	map01100;map00564;map00563;map04136;map05167;map04723;map04140	Metabolic pathways;Glycerophospholipid metabolism;Glycosylphosphatidylinositol (GPI)-anchor biosynthesis;Autophagy - other;Kaposi sarcoma-associated herpesvirus infection;Retrograde endocannabinoid signaling;Autophagy - animal	Metabolism;Metabolism;Metabolism;Cellular Processes;Human Diseases;Organismal Systems;Cellular Processes	Global and overview maps;Lipid metabolism;Glycan biosynthesis and metabolism;Transport and catabolism;Infectious disease: viral;Nervous system;Transport and catabolism	HMDB0005780	Lipids and lipid-like molecules	Glycerophospholipids	Glycerophosphoethanolamines	206059-97-4	770.50905848	7.09253333333	M+Na	C43H74NO7P	83.7	0	metab_6433	pos_6434	pos	52.2	5.439	0.1046	5.243	0.1154
Pe(20:0/Pgj2)	-	0.002924	0.2082	1.4836	1.309	1.0253	0.036	yes	up	B(ii)	-	-	-	-	-	-	-	HMDB0261850	Not Available	Not Available	Not Available	-	848.537548711	7.25221666667	M+Na	C45H80NO10P	0	54.5	metab_5383	pos_5384	pos	47.3	6.85	0.05538	6.681	0.07856
Suberic Acid	ÐÁ¶þËá	0.01741	0.2994	1.4549	1.2352	0.9617	-0.0564	yes	down	B(i)	C08278	Organic acids	Carboxylic acids	-	-	-	-	HMDB0000893;LMFA01170001	Lipids and lipid-like molecules	Fatty Acyls	Fatty acids and conjugates	505-48-6;	173.081723023	5.10848333333	M-H	C8H14O4	82.7	0	metab_18209	neg_6340	neg	55.5	4.216	0.06814	4.384	0.1122
S-(Pgj2)-Glutathione	-	0.01854	0.3053	1.4538	1.3452	1.0384	0.0544	yes	up	B(ii)	-	-	-	-	-	-	-	HMDB0013063	Organic acids and derivatives	Carboxylic acids and derivatives	Amino acids, peptides, and analogues	-	659.335278568	4.57913333333	M+NH4	C30H47N3O10S	0	71.3	metab_1801	pos_1802	pos	48.9	5.564	0.141	5.358	0.09699
Pc(19:0/0:0)	-	0.03881	0.3558	1.4456	1.2951	1.0355	0.0504	yes	up	B(i)	-	-	-	-	-	-	-	LMGP01050041	-	-	-	--	560.368198844	7.3214	M+Na	C27H56NO7P	87.4	0	metab_6280	pos_6281	pos	55.7	5.886	0.1231	5.684	0.1478
Ps(18:1(9Z)/20:2(11Z,14Z))	-	0.01898	0.3093	1.4351	1.4575	0.9637	-0.0534	yes	down	B(ii)	_;C02737	-;Lipids	-;Phospholipids	map01100;map00564;map05146;map05322;map00260;map05140	Metabolic pathways;Glycerophospholipid metabolism;Amoebiasis;Systemic lupus erythematosus;Glycine, serine and threonine metabolism;Leishmaniasis	Metabolism;Metabolism;Human Diseases;Human Diseases;Metabolism;Human Diseases	Global and overview maps;Lipid metabolism;Infectious disease: parasitic;Immune disease;Amino acid metabolism;Infectious disease: parasitic	HMDB0112413	Lipids and lipid-like molecules	Glycerophospholipids	Glycerophosphoserines	_;	872.561698519	7.28915	M+Hac-H	C44H80NO10P	0	61.3	metab_15669	neg_3800	neg	49.3	5.384	0.07357	5.587	0.1438
(7R)-7-Hydroxyoctanoic Acid	-	0.04683	0.3624	1.433	1.3404	0.9306	-0.1037	yes	down	B(ii)	-	-	-	-	-	-	-	HMDB0062596	Organic acids and derivatives	Hydroxy acids and derivatives	Medium-chain hydroxy acids and derivatives	-	205.107905328	4.11626666667	M+FA-H	C8H16O3	0	43.8	metab_18655	neg_6786	neg	47.6	2.952	0.132	3.172	0.1751
Adipic Acid	¼º¶þËá	0.0124	0.2783	1.414	1.2681	0.9522	-0.0706	yes	down	B(i)	C06104	Organic acids	Carboxylic acids	map01100	Metabolic pathways	Metabolism	Global and overview maps	HMDB0000448;LMFA01170048	Lipids and lipid-like molecules	Fatty Acyls	Fatty acids and conjugates	124-04-9;	145.050482508	1.5473	M-H	C6H10O4	51.2	0	metab_13284	neg_1415	neg	48.7	3.168	0.04252	3.327	0.1059
2-O-Glutaroyl-1-O-Palmitoyl-Sn-Glycero-3-Phosphocholine	-	0.0152	0.2943	1.4106	1.2353	1.0299	0.0425	yes	up	B(ii)	-	-	-	-	-	-	-	HMDB0256378	Lipids and lipid-like molecules	Glycerophospholipids	Glycerophosphocholines	-	614.345047688	5.68148333333	M+Na-H2O	C29H56NO10P	0	49.2	metab_2635	pos_2636	pos	46.5	5.922	0.1169	5.75	0.07257
2-[(1-Carboxyethyl)(Methoxyacetyl)Amino]-3-Methyl-Benzoic Acid	-	0.03121	0.3425	1.4058	1.1159	0.9679	-0.0471	yes	down	B(i)	-	-	-	-	-	-	-	-	-	-	-	-	316.079962073	5.14105	M+Na-2H	C14H17NO6	55.8	0	metab_18204	neg_6335	neg	49.5	4.249	0.08809	4.39	0.09308
Asparagine-Betaxanthin	-	0.02179	0.3189	1.3923	1.208	1.0298	0.0423	yes	up	B(ii)	-	-	-	-	-	-	-	HMDB0304648	Organic acids and derivatives	Carboxylic acids and derivatives	Amino acids, peptides, and analogues	-	348.078900847	0.555033333333	M+Na	C13H15N3O7	0	61	metab_11289	pos_11290	pos	49.6	5.711	0.1052	5.546	0.09262
Pe(38:6)	-	0.03591	0.3507	1.3885	1.3942	0.9571	-0.0633	yes	down	B(i)	-	-	-	-	-	-	-	HMDB0008946	Lipids and lipid-like molecules	Glycerophospholipids	Glycerophosphoethanolamines	-	762.507201793	6.97085	M-H	C43H74NO8P	69.9	0	metab_15553	neg_3684	neg	49.8	5.129	0.1537	5.359	0.1543
Lpc(18:2)	-	0.01601	0.2989	1.388	1.2346	1.0208	0.0297	yes	up	B(i)	-	-	-	-	-	-	-	HMDB0010386	Lipids and lipid-like molecules	Glycerophospholipids	Glycerophosphocholines	22252-07-9	520.339167213	6.31491666667	M+H	C26H50NO7P	76	0	metab_6691	pos_6692	pos	54.3	8.241	0.09461	8.073	0.0932
Sm(D14:1/20:0)	-	0.0103	0.269	1.382	1.2313	1.0268	0.0381	yes	up	B(i)	-	-	-	-	-	-	-	-	-	-	-	-	725.556709347	7.31606666667	M+Na	C39H79N2O6P	88.6	0	metab_5434	pos_5435	pos	56.8	6.292	0.07262	6.128	0.09145
Ascorbic Acid	¿¹»µÑªËá	0.005333	0.2386	1.3784	1.4231	0.9576	-0.0625	yes	down	B(i)	C00072;C01041	Vitamins and cofactors;-	Vitamins;-	map01100;map00480;map01240;map04977;map00053;map04066	Metabolic pathways;Glutathione metabolism;Biosynthesis of cofactors;Vitamin digestion and absorption;Ascorbate and aldarate metabolism;HIF-1 signaling pathway	Metabolism;Metabolism;Metabolism;Organismal Systems;Metabolism;Environmental Information Processing	Global and overview maps;Metabolism of other amino acids;Global and overview maps;Digestive system;Carbohydrate metabolism;Signal transduction	-;HMDB0000044;PW_C000031	Organoheterocyclic compounds	Dihydrofurans	Furanones	50-81-7	175.024609172	0.644766666667	M-H	C6H8O6	94.4	0	metab_19523	neg_7654	neg	57.1	3.727	0.09034	3.892	0.05869
Pi(Txb2/22:4(10Z,13Z,16Z,19Z))	-	0.03088	0.3408	1.3748	1.4374	1.0428	0.0605	yes	up	B(ii)	-	-	-	-	-	-	-	HMDB0277937	Not Available	Not Available	Not Available	-	1021.52426687	7.29451666667	M+Na-2H	C51H85O17P	0	74.8	metab_15672	neg_3803	neg	51.6	5.087	0.06613	4.878	0.1706
Undecanedioic Acid	-	0.003988	0.22	1.359	1.2959	0.968	-0.0469	yes	down	B(i)	-	-	-	-	-	-	-	HMDB0000888;LMFA01170007	Lipids and lipid-like molecules	Fatty Acyls	Fatty acids and conjugates	1852-04-6;	215.128603969	6.02136666667	M-H	C11H20O4	75.6	0	metab_17674	neg_5805	neg	53.7	4.543	0.04	4.693	0.07861
Pi(18:0/18:2(9Z,12Z))	-	0.0003977	0.1303	1.356	1.4597	1.029	0.0412	yes	up	B(ii)	C00626;_	-	-	-	-	-	-	HMDB0009809	Lipids and lipid-like molecules	Glycerophospholipids	Glycerophosphoinositols	_;	861.54882489	7.33188333333	M-H	C45H83O13P	0	87	metab_16612	neg_4743	neg	55.5	5.892	0.01837	5.726	0.06555
Pe(20:4(5Z,8Z,11Z,14Z)/18:2(9Z,12Z))	-	0.01928	0.3095	1.3472	1.1962	1.0312	0.0443	yes	up	B(ii)	_;C00350	-;Lipids	-;Phospholipids	map01100;map00564;map00563;map04136;map05167;map04723;map04140	Metabolic pathways;Glycerophospholipid metabolism;Glycosylphosphatidylinositol (GPI)-anchor biosynthesis;Autophagy - other;Kaposi sarcoma-associated herpesvirus infection;Retrograde endocannabinoid signaling;Autophagy - animal	Metabolism;Metabolism;Metabolism;Cellular Processes;Human Diseases;Organismal Systems;Cellular Processes	Global and overview maps;Lipid metabolism;Glycan biosynthesis and metabolism;Transport and catabolism;Infectious disease: viral;Nervous system;Transport and catabolism	HMDB0009390	Lipids and lipid-like molecules	Glycerophospholipids	Glycerophosphoethanolamines	_;	746.508816026	7.20446666667	M+H-H2O, M+Na-H2O	C43H74NO8P	0	77.7	metab_11788	pos_11789	pos	50.9	5.419	0.08551	5.255	0.1023
Pe-Nme2(18:1(9Z)/18:1(9Z))	-	0.02821	0.3338	1.3417	1.1907	0.9752	-0.0363	yes	down	B(i)	_;C04308	-	-	map01100;map00564	Metabolic pathways;Glycerophospholipid metabolism	Metabolism;Metabolism	Global and overview maps;Lipid metabolism	HMDB0010564;LMGP02010326;PW_C006572	Lipids and lipid-like molecules	Glycerophospholipids	Glycerophosphoethanolamines	_;	830.5908822	7.33716666667	M+Hac-H	C43H82NO8P	87.2	0	metab_16600	neg_4731	neg	55.2	6.049	0.07491	6.203	0.1121
Repsox	-	0.03899	0.356	1.3392	1.6339	1.061	0.0854	yes	up	B(ii)	-	-	-	-	-	-	-	HMDB0257156	Organoheterocyclic compounds	Pyridines and derivatives	Pyrazolylpyridines	-	346.132279326	5.96781666667	M+Hac-H	C17H13N5	0	44.9	metab_14527	neg_2658	neg	45.1	4.314	0.1123	4.066	0.204
Oxidized Glutathione	Ñõ»¯¹Èë×¸ÊëÄ	0.02511	0.3281	1.3294	1.2602	0.9695	-0.0447	yes	down	B(i)	C00127	-	-	map01100;map00480;map01240;map05208;map04918;map05415;map04216	Metabolic pathways;Glutathione metabolism;Biosynthesis of cofactors;Chemical carcinogenesis - reactive oxygen species;Thyroid hormone synthesis;Diabetic cardiomyopathy;Ferroptosis	Metabolism;Metabolism;Metabolism;Human Diseases;Organismal Systems;Human Diseases;Cellular Processes	Global and overview maps;Metabolism of other amino acids;Global and overview maps;Cancer: overview;Endocrine system;Cardiovascular disease;Cell growth and death	HMDB0003337;HMDB0011691;HMDB0003337;PW_C001847	Organic acids and derivatives	Carboxylic acids and derivatives	Amino acids, peptides, and analogues	27025-41-8	611.143959973	0.855766666667	M-H	C20H32N6O12S2	91	0	metab_19167	neg_7298	neg	54.1	5.151	0.0535	5.313	0.125
Pe(36:1)	-	0.01789	0.3014	1.3206	1.3214	0.9735	-0.0387	yes	down	B(i)	C00350	Lipids	Phospholipids	map01100;map00564;map00563;map04136;map05167;map04723;map04140	Metabolic pathways;Glycerophospholipid metabolism;Glycosylphosphatidylinositol (GPI)-anchor biosynthesis;Autophagy - other;Kaposi sarcoma-associated herpesvirus infection;Retrograde endocannabinoid signaling;Autophagy - animal	Metabolism;Metabolism;Metabolism;Cellular Processes;Human Diseases;Organismal Systems;Cellular Processes	Global and overview maps;Lipid metabolism;Glycan biosynthesis and metabolism;Transport and catabolism;Infectious disease: viral;Nervous system;Transport and catabolism	HMDB0008842	Lipids and lipid-like molecules	Glycerophospholipids	Glycerophosphoethanolamines	-	804.574217779	7.33716666667	M+Hac-H	C41H80NO8P	87.9	0	metab_16601	neg_4732	neg	56.6	6.209	0.05635	6.378	0.1189
Citric Acid	ÄûÃÊËá	0.0008882	0.1739	1.3176	1.2158	0.9829	-0.0249	yes	down	B(i)	C00158	Organic acids	Carboxylic acids	map01100;map00630;map01240;map01210;map01200;map01230;map00250;map04922;map00020;map05230;map04742	Metabolic pathways;Glyoxylate and dicarboxylate metabolism;Biosynthesis of cofactors;2-Oxocarboxylic acid metabolism;Carbon metabolism;Biosynthesis of amino acids;Alanine, aspartate and glutamate metabolism;Glucagon signaling pathway;Citrate cycle (TCA cycle);Central carbon metabolism in cancer;Taste transduction	Metabolism;Metabolism;Metabolism;Metabolism;Metabolism;Metabolism;Metabolism;Organismal Systems;Metabolism;Human Diseases;Organismal Systems	Global and overview maps;Carbohydrate metabolism;Global and overview maps;Global and overview maps;Global and overview maps;Global and overview maps;Amino acid metabolism;Endocrine system;Carbohydrate metabolism;Cancer: overview;Sensory system	HMDB0000094;PW_C000063	Organic acids and derivatives	Carboxylic acids and derivatives	Tricarboxylic acids and derivatives	77-92-9	191.019521467	0.9239	M-H	C6H8O7	97.4	0	metab_19125	neg_7256	neg	59.1	6.709	0.02322	6.826	0.04905
D-3-Phenyllactic Acid	-	0.01076	0.2704	1.3124	1.1242	0.9716	-0.0416	yes	down	B(i)	C05607	-	-	map01100;map00360	Metabolic pathways;Phenylalanine metabolism	Metabolism;Metabolism	Global and overview maps;Amino acid metabolism	HMDB0000563	Phenylpropanoids and polyketides	Phenylpropanoic acids	Not Available	7326-19-4	165.055517087	4.95228333333	M-H	C9H10O3	84.2	0	metab_18252	neg_6383	neg	55.7	4.51	0.05839	4.642	0.07444
Glucuronolactone	ÆÏÌÇÈ©ËáÄÚõ¥	0.007791	0.2545	1.3013	1.2374	0.9665	-0.0492	yes	down	B(i)	C02670	-	-	map01100;map00053	Metabolic pathways;Ascorbate and aldarate metabolism	Metabolism;Metabolism	Global and overview maps;Carbohydrate metabolism	HMDB0006355	Organoheterocyclic compounds	Furofurans	Isosorbides	32449-92-6	351.056413128	0.837583333333	2M-H	C6H8O6	40.6	0	metab_13134	neg_1265	neg	46.3	4.267	0.05058	4.415	0.08521
Glutaric Acid	Îì¶þËá	0.0263	0.3318	1.2983	1.2038	0.9612	-0.057	yes	down	B(i)	C00489	Organic acids	Carboxylic acids	map01100;map00310;map00071	Metabolic pathways;Lysine degradation;Fatty acid degradation	Metabolism;Metabolism;Metabolism	Global and overview maps;Amino acid metabolism;Lipid metabolism	HMDB0000661	Organic acids and derivatives	Carboxylic acids and derivatives	Dicarboxylic acids and derivatives	110-94-1	131.034795295	1.5473	M-H	C5H8O4	93.9	0	metab_13282	neg_1413	neg	57.8	3.993	0.07361	4.154	0.117
2-Furoic Acid	¿·Ëá	0.0009112	0.1739	1.2965	1.2004	0.9803	-0.0288	yes	down	B(i)	C01546	-	-	map01100	Metabolic pathways	Metabolism	Global and overview maps	HMDB0000617	Organoheterocyclic compounds	Furans	Furoic acid and derivatives	88-14-2	111.008610871	0.9239	M-H	C5H4O3	64.6	0	metab_19127	neg_7258	neg	52.3	5.659	0.02462	5.773	0.04716
Pc(O-16:0/0:0)	-	0.01934	0.3095	1.2923	1.2091	1.0296	0.0421	yes	up	B(i)	-	-	-	-	-	-	-	LMGP01060010	-	-	-	--	504.342207501	7.32673333333	M+Na	C24H52NO6P	88.6	0	metab_6257	pos_6258	pos	54.8	5.674	0.07608	5.511	0.1073
Fumaric Acid	-	0.04977	0.367	1.2778	1.2259	0.9639	-0.053	yes	down	B(i)	C00122	-	-	map01100;map00220;map05211;map05200;map01200;map00620;map00760;map00250;map04922;map00360;map00350;map00020;map00650;map05230;map00190	Metabolic pathways;Arginine biosynthesis;Renal cell carcinoma;Pathways in cancer;Carbon metabolism;Pyruvate metabolism;Nicotinate and nicotinamide metabolism;Alanine, aspartate and glutamate metabolism;Glucagon signaling pathway;Phenylalanine metabolism;Tyrosine metabolism;Citrate cycle (TCA cycle);Butanoate metabolism;Central carbon metabolism in cancer;Oxidative phosphorylation	Metabolism;Metabolism;Human Diseases;Human Diseases;Metabolism;Metabolism;Metabolism;Metabolism;Organismal Systems;Metabolism;Metabolism;Metabolism;Metabolism;Human Diseases;Metabolism	Global and overview maps;Amino acid metabolism;Cancer: specific types;Cancer: overview;Global and overview maps;Carbohydrate metabolism;Metabolism of cofactors and vitamins;Amino acid metabolism;Endocrine system;Amino acid metabolism;Amino acid metabolism;Carbohydrate metabolism;Carbohydrate metabolism;Cancer: overview;Energy metabolism	HMDB0000134;PW_C000088	Organic acids and derivatives	Carboxylic acids and derivatives	Dicarboxylic acids and derivatives	110-17-8	115.003515618	0.650116666667	M-H	C4H4O4	98.1	0	metab_12797	neg_928	neg	58.7	4.595	0.05898	4.767	0.1601
L-Malic Acid	-	0.04492	0.362	1.2728	1.2314	0.9701	-0.0439	yes	down	B(i)	C00149	Organic acids	Carboxylic acids	map01100;map00630;map05211;map05200;map04964;map01200;map00620;map04922;map00020;map05230;map04742	Metabolic pathways;Glyoxylate and dicarboxylate metabolism;Renal cell carcinoma;Pathways in cancer;Proximal tubule bicarbonate reclamation;Carbon metabolism;Pyruvate metabolism;Glucagon signaling pathway;Citrate cycle (TCA cycle);Central carbon metabolism in cancer;Taste transduction	Metabolism;Metabolism;Human Diseases;Human Diseases;Organismal Systems;Metabolism;Metabolism;Organismal Systems;Metabolism;Human Diseases;Organismal Systems	Global and overview maps;Carbohydrate metabolism;Cancer: specific types;Cancer: overview;Excretory system;Global and overview maps;Carbohydrate metabolism;Endocrine system;Carbohydrate metabolism;Cancer: overview;Sensory system	HMDB0000156;PW_C000101	Organic acids and derivatives	Hydroxy acids and derivatives	Beta hydroxy acids and derivatives	97-67-6	133.014067086	0.650116666667	M-H	C4H6O5	99.3	0	metab_12799	neg_930	neg	59.4	5.571	0.05491	5.743	0.1569
Sphinganine 1-Phosphate	-	0.01398	0.2879	1.2659	1.2725	0.9737	-0.0384	yes	down	B(i)	C01120	-	-	map00600;map01100;map04080	Sphingolipid metabolism;Metabolic pathways;Neuroactive ligand-receptor interaction	Metabolism;Metabolism;Environmental Information Processing	Lipid metabolism;Global and overview maps;Signaling molecules and interaction	HMDB0001383;PW_C001070	Lipids and lipid-like molecules	Sphingolipids	Phosphosphingolipids	19794-97-9	382.271921306	7.36915	M+H	C18H40NO5P	76.3	0	metab_5661	pos_5662	pos	53.3	5.227	0.03823	5.368	0.0963
(2S,3S,4S,5R)-3,4,5-Trihydroxy-6-Sulfooxyoxane-2-Carboxylic Acid	-	0.001588	0.187	1.2653	1.1327	0.9809	-0.0278	yes	down	B(ii)	-	-	-	-	-	-	-	HMDB0258086	Organic oxygen compounds	Organooxygen compounds	Carbohydrates and carbohydrate conjugates	-	254.981363382	0.913	M-H2O-H	C6H10O10S	0	57.6	metab_13170	neg_1301	neg	50.0	6.024	0.05045	6.141	0.03676
Dg(19:0/0:0/6 Keto-Pgf1Alpha)	-	0.03635	0.3507	1.2567	1.1297	1.0241	0.0343	yes	up	B(ii)	-	-	-	-	-	-	-	HMDB0296081	Not Available	Not Available	Not Available	-	725.556329703	6.61358333333	M+H	C42H76O9	0	53.5	metab_5230	pos_5231	pos	48.5	6.377	0.09237	6.227	0.107
Phenaceturic Acid	-	0.03125	0.3425	1.2562	1.1958	0.9736	-0.0386	yes	down	B(i)	C05598	-	-	map00360	Phenylalanine metabolism	Metabolism	Amino acid metabolism	HMDB0000821	Organic acids and derivatives	Carboxylic acids and derivatives	Amino acids, peptides, and analogues	500-98-1	192.066421245	4.20268333333	M-H	C10H11NO3	95.9	0	metab_18633	neg_6764	neg	58.5	5.056	0.04389	5.193	0.112
Pe(Pgf1Alpha/14:0)	-	0.04509	0.362	1.255	1.1583	0.973	-0.0396	yes	down	B(ii)	-	-	-	-	-	-	-	HMDB0260667	Not Available	Not Available	Not Available	-	764.499780143	5.78801666667	M+H	C39H74NO11P	0	60.6	metab_2913	pos_2914	pos	47.5	5.791	0.1069	5.952	0.1205
Quercetin 3-O-Glucuronide	-	0.009001	0.2635	1.2395	1.0528	1.0271	0.0386	yes	up	B(ii)	-	-	-	-	-	-	-	HMDB0029212	Phenylpropanoids and polyketides	Flavonoids	Flavonoid glycosides	22688-79-5	513.041101171	3.20523333333	M+Cl	C21H18O13	0	55.8	metab_13459	neg_1590	neg	47.0	4.357	0.06752	4.242	0.04768
Malonic Semialdehyde	-	0.02107	0.3143	1.2326	1.1442	0.9747	-0.0369	yes	down	B(ii)	C00222	Organic acids	Carboxylic acids	map01100;map00640;map00562;map01200;map00240;map00410	Metabolic pathways;Propanoate metabolism;Inositol phosphate metabolism;Carbon metabolism;Pyrimidine metabolism;beta-Alanine metabolism	Metabolism;Metabolism;Metabolism;Metabolism;Metabolism;Metabolism	Global and overview maps;Carbohydrate metabolism;Carbohydrate metabolism;Global and overview maps;Nucleotide metabolism;Metabolism of other amino acids	HMDB0011111	Organic oxygen compounds	Organooxygen compounds	Carbonyl compounds	926-61-4	133.014071427	0.826866666667	M+FA-H	C3H4O3	0	66.1	metab_19181	neg_7312	neg	52.6	5.554	0.02873	5.698	0.1114
Ps(40:4)	-	0.04863	0.3659	1.2303	1.0953	0.9741	-0.0378	yes	down	B(i)	-	-	-	-	-	-	-	HMDB0112382	Lipids and lipid-like molecules	Glycerophospholipids	Glycerophosphoserines	-	898.577212301	7.29451666667	M+Hac-H	C46H82NO10P	63.8	0	metab_16634	neg_4765	neg	49.9	5.236	0.06751	5.375	0.1202
Gamma-Glu-Leu	-	0.01381	0.287	1.2301	1.0052	0.9793	-0.0302	yes	down	B(i)	-	-	-	-	-	-	-	HMDB0011171	Organic acids and derivatives	Carboxylic acids and derivatives	Amino acids, peptides, and analogues	2566-39-4	259.129662138	3.5394	M-H	C11H20N2O5	89.1	0	metab_18766	neg_6897	neg	56.7	5.249	0.07671	5.36	0.04142
Pc(P-18:0/18:3)	-	0.01463	0.2917	1.2259	1.1306	1.0232	0.033	yes	up	B(i)	-	-	-	-	-	-	-	LMGP01030059	-	-	-	--	790.572160502	7.24161666667	M+Na	C44H82NO7P	89.2	0	metab_5371	pos_5372	pos	55.0	6.182	0.04161	6.042	0.09657
2-Naphthalenesulfonic Acid	-	0.0005098	0.145	1.221	1.1683	1.0275	0.0391	yes	up	B(i)	C16202	-	-	-	-	-	-	HMDB0255446	Benzenoids	Naphthalenes	Naphthalene sulfonic acids and derivatives	120-18-3;_	207.011958811	5.29918333333	M-H	C10H8O3S	38.4	0	metab_14137	neg_2268	neg	45.3	4.151	0.04462	4.04	0.02416
Clarithromycin	¿ËÀ­Ã¹ËØ	0.04286	0.3611	1.2206	1.125	1.0284	0.0404	yes	up	B(ii)	C06912	-	-	-	-	-	-	HMDB0015342	Organic oxygen compounds	Organooxygen compounds	Carbohydrates and carbohydrate conjugates	81103-11-9;	780.504934393	7.06601666667	M+CH3OH+H	C38H69NO13	0	49.4	metab_6439	pos_6440	pos	42.1	5.426	0.09574	5.276	0.1122
Pi(18:0/20:4(5Z,8Z,11Z,14Z))	-	0.003768	0.2191	1.2057	1.2282	1.0208	0.0297	yes	up	B(ii)	-	-	-	-	-	-	-	HMDB0009815	Lipids and lipid-like molecules	Glycerophospholipids	Glycerophosphoinositols	206059-96-3;	885.549054932	7.32658333333	M-H	C47H83O13P	0	84.3	metab_16619	neg_4750	neg	54.9	6.828	0.03541	6.689	0.07245
Oleoyl-L-Alpha-Lysophosphatidic Acid	-	0.003348	0.214	1.2055	1.0151	1.0179	0.0257	yes	up	B(i)	-	-	-	-	-	-	-	-	-	-	-	-	457.235782512	7.34786666667	M+Na-2H	C21H41O7P	85.6	0	metab_16584	neg_4715	neg	55.2	5.786	0.042	5.684	0.04301
Pc(22:6/0:0)	-	0.0343	0.3466	1.2036	1.1264	1.019	0.0271	yes	up	B(i)	-	-	-	-	-	-	-	LMGP01050056	-	-	-	--	568.339158624	6.22443333333	M+H	C30H50NO7P	82.9	0	metab_6940	pos_6941	pos	56.1	7.999	0.08126	7.85	0.1105
Pc(20:4/0:0)	-	0.03741	0.3519	1.1981	1.0788	1.0174	0.0248	yes	up	B(i)	-	-	-	-	-	-	-	LMGP01050048	-	-	-	--	544.339010005	6.25105	M+H	C28H50NO7P	75.4	0	metab_6864	pos_6865	pos	54.1	8.2	0.08493	8.06	0.102
Dynorphin B (10-13)	Ç¿·ÈëÄB£¨10-13£©	0.03814	0.353	1.1778	1.0225	0.9737	-0.0384	yes	down	B(ii)	-	-	-	-	-	-	-	HMDB0012936	Organic acids and derivatives	Carboxylic acids and derivatives	Amino acids, peptides, and analogues	-	463.319474533	4.11515	M+NH4	C20H39N5O6	0	42.3	metab_10150	pos_10151	pos	41.9	4.74	0.1121	4.868	0.06019
3-Hydroxymandelic Acid	3 -ôÇ»ù±âÌÒËá	0.01936	0.3095	1.1734	1.0838	0.9734	-0.0389	yes	down	B(i)	-	-	-	-	-	-	-	HMDB0000750	Benzenoids	Phenols	1-hydroxy-4-unsubstituted benzenoids	17119-15-2	189.016733302	5.75126666667	M+Na-2H	C8H8O4	65.9	0	metab_18047	neg_6178	neg	52.6	4.899	0.05562	5.033	0.09136
Lysopc(22:6(4Z,7Z,10Z,13Z,16Z,19Z)/0:0)	-	0.001822	0.187	1.1721	1.0677	1.0159	0.0228	yes	up	B(ii)	C04230	Lipids	Phospholipids	map00564;map05231	Glycerophospholipid metabolism;Choline metabolism in cancer	Metabolism;Human Diseases	Lipid metabolism;Cancer: overview	HMDB0010404	Lipids and lipid-like molecules	Glycerophospholipids	Glycerophosphocholines	162440-05-3	612.330054093	6.22426666667	M+FA-H	C30H50NO7P	0	59.7	metab_15016	neg_3147	neg	51.5	6.945	0.03684	6.836	0.04459
Bis(2-Ethylhexyl) Sebacate	-	0.01345	0.2856	1.1627	1.0386	1.0192	0.0275	yes	up	B(i)	-	-	-	-	-	-	-	-	-	-	-	-	427.377779337	7.24161666667	M+H	C26H50O4	86.8	0	metab_6370	pos_6371	pos	56.6	6.367	0.03898	6.247	0.07894
Diglycolic Acid	-	0.0415	0.36	1.1583	1.032	0.9758	-0.0354	yes	down	B(ii)	-	-	-	-	-	-	-	HMDB0251283	Organic acids and derivatives	Carboxylic acids and derivatives	Dicarboxylic acids and derivatives	-	133.014063823	0.913	M-H	C4H6O5	0	72.5	metab_13168	neg_1299	neg	53.8	5.24	0.02838	5.37	0.1183
Lysope(P-18:0/0:0)	-	0.003374	0.2146	1.1539	1.0012	1.0184	0.0262	yes	up	B(ii)	-	-	-	-	-	-	-	HMDB0240598	Lipids and lipid-like molecules	Glycerophospholipids	Glycerophosphoethanolamines	174062-73-8	464.314168705	6.57645	M-H	C23H48NO6P	0	47.3	metab_16872	neg_5003	neg	44.5	5.437	0.02833	5.339	0.04914
3-Hydroxydodecanedioic Acid	-	0.007552	0.2545	1.1478	1.0902	0.9772	-0.0333	yes	down	B(ii)	-	-	-	-	-	-	-	HMDB0000413	Organic acids and derivatives	Hydroxy acids and derivatives	Medium-chain hydroxy acids and derivatives	34574-69-1	227.128643578	6.03203333333	M-H2O-H	C12H22O5	0	55.3	metab_17651	neg_5782	neg	49.6	4.499	0.0363	4.604	0.05907
3A,7A,12A-Trihydroxy-5B-Cholestan-26-Al	-	0.01008	0.2687	1.1438	1.0827	1.026	0.0371	yes	up	B(ii)	C01301	-	-	map01100;map00120	Metabolic pathways;Primary bile acid biosynthesis	Metabolism;Metabolism	Global and overview maps;Lipid metabolism	HMDB0003533	Lipids and lipid-like molecules	Steroids and steroid derivatives	Bile acids, alcohols and derivatives	3836-01-9	452.36925173	7.24161666667	M+NH4	C27H46O4	0	64.5	metab_6367	pos_6368	pos	45.6	4.93	0.0272	4.805	0.08137
Pyroglutamylisoleucine	-	0.02637	0.3318	1.1371	0.9348	0.9689	-0.0455	yes	down	B(i)	-	-	-	-	-	-	-	-	-	-	-	-	241.119081695	3.53396666667	M-H	C11H18N2O4	41.7	0	metab_18768	neg_6899	neg	45.5	3.212	0.07586	3.315	0.05267
Cabergoline	¿¨Âó½ÇÁÖ	0.04089	0.3598	1.136	0.981	0.9838	-0.0236	yes	down	B(ii)	C08187	-	-	-	-	-	-	HMDB0014393	Alkaloids and derivatives	Ergoline and derivatives	Lysergic acids and derivatives	81409-90-7	416.284828613	3.92841666667	M+H-2H2O	C26H37N5O2	0	63.5	metab_10213	pos_10214	pos	48.9	7.155	0.09798	7.273	0.06448
Lysopc(20:4(5Z,8Z,11Z,14Z)/0:0)	-	0.00344	0.2159	1.1222	0.9789	1.0137	0.0196	yes	up	B(ii)	C04230	Lipids	Phospholipids	map00564;map05231	Glycerophospholipid metabolism;Choline metabolism in cancer	Metabolism;Human Diseases	Lipid metabolism;Cancer: overview	HMDB0010395	Lipids and lipid-like molecules	Glycerophospholipids	Glycerophosphocholines	60701-99-7	588.330103875	6.25086666667	M+Cl, M+FA-H	C28H50NO7P	0	81.2	metab_20448	neg_8579	neg	55.6	6.895	0.03251	6.802	0.04401
L-Ascorbic Acid 2-Sulfate	-	0.02832	0.3338	1.1178	1.0659	0.9791	-0.0305	yes	down	B(i)	-	-	-	-	-	-	-	HMDB0060649	Organoheterocyclic compounds	Dihydrofurans	Furanones	37627-95-5	254.981366812	0.644766666667	M-H	C6H8O9S	98.5	0	metab_19520	neg_7651	neg	58.6	5.568	0.07787	5.687	0.07261
Lysopc(0:0/18:2(9Z,12Z))	-	0.001858	0.187	1.1162	0.9664	1.015	0.0215	yes	up	B(ii)	-	-	-	-	-	-	-	HMDB0061700	Lipids and lipid-like molecules	Glycerophospholipids	Glycerophosphocholines	27304-12-7	564.330278628	7.34786666667	M+FA-H	C26H50NO7P	0	90.6	metab_15723	neg_3854	neg	56.0	5.953	0.03121	5.865	0.03525
7-Epi-12-Hydroxyjasmonic Acid	-	0.006849	0.2527	1.1075	1.0063	0.9795	-0.03	yes	down	B(ii)	-	-	-	-	-	-	-	HMDB0303749	Lipids and lipid-like molecules	Fatty Acyls	Lineolic acids and derivatives	-	225.112993793	5.99976666667	M-H	C12H18O4	0	56.6	metab_17720	neg_5851	neg	49.9	4.481	0.02064	4.575	0.05668
Isophthalic Acid	ÒìÌªËá	0.004781	0.2289	1.0837	1.0788	1.0292	0.0415	yes	up	B(i)	C22203	-	-	-	-	-	-	-	-	-	-	121-91-5	165.019111668	6.67828333333	M-H	C8H6O4	81.5	0	metab_15483	neg_3614	neg	54.3	3.601	0.05798	3.499	0.03193
Etimicin	°®´óÃ¹ËØ	0.04446	0.3618	1.0737	0.9388	0.9852	-0.0215	yes	down	B(ii)	-	-	-	-	-	-	-	HMDB0252101	Organic oxygen compounds	Organooxygen compounds	Carbohydrates and carbohydrate conjugates	-	460.310967727	4.1098	M+H-H2O	C21H43N5O7	0	73.6	metab_10157	pos_10158	pos	53.1	7.275	0.09225	7.384	0.06208
Eriojaposide B	-	0.02847	0.3339	1.0677	1.0276	1.0217	0.0309	yes	up	B(ii)	C17889;_	-	-	-	-	-	-	HMDB0038029	Lipids and lipid-like molecules	Fatty Acyls	Fatty acyl glycosides	-;351412-97-0	534.295490287	7.32673333333	M+NH4	C25H40O11	0	55.7	metab_6256	pos_6257	pos	47.3	5.754	0.05033	5.632	0.09352
Lysopa(0:0/18:2(9Z,12Z))	-	0.01438	0.2906	1.0605	0.8994	1.0154	0.022	yes	up	B(ii)	-	-	-	-	-	-	-	HMDB0007852	Lipids and lipid-like molecules	Glycerophospholipids	Glycerophosphates	-	433.235623701	7.35316666667	M-H	C21H39O7P	0	58.6	metab_16576	neg_4707	neg	50.4	5.812	0.05986	5.724	0.03625
Lysope(0:0/24:6(6Z,9Z,12Z,15Z,18Z,21Z))	-	0.001542	0.187	1.0494	0.997	1.0179	0.0255	yes	up	B(ii)	-	-	-	-	-	-	-	HMDB0011499	Lipids and lipid-like molecules	Glycerophospholipids	Glycerophosphoethanolamines	-	612.331180435	7.34786666667	M+Hac-H	C29H48NO7P	0	54.9	metab_15725	neg_3856	neg	50.1	5.131	0.01343	5.041	0.04309
Aconitic Acid	-	0.001858	0.187	1.0346	0.9632	0.9823	-0.0258	yes	down	B(i)	-	-	-	-	-	-	-	HMDB0247961	Organic acids and derivatives	Carboxylic acids and derivatives	Tricarboxylic acids and derivatives	-	173.008955007	1.55261666667	M-H	C6H6O6	94.6	0	metab_13302	neg_1433	neg	57.8	4.437	0.03366	4.517	0.02745
1,3,7-Trimethyluric Acid	1,3,7-Èý¼×»ùÄòËá	0.04289	0.3611	1.0109	1.2448	0.9671	-0.0483	yes	down	B(i)	C16361	-	-	map00232	Caffeine metabolism	Metabolism	Biosynthesis of other secondary metabolites	HMDB0002123;PW_C001428	Organoheterocyclic compounds	Imidazopyrimidines	Purines and purine derivatives	5415-44-1	245.043017174	0.602183333333	M+Cl	C8H10N4O3	59.8	0	metab_19597	neg_7728	neg	48.1	4.232	0.1287	4.376	0.07199
3-Keto Fusidic Acid	-	0.04754	0.3641	1.0014	0.8964	0.9865	-0.0197	yes	down	B(ii)	-	-	-	-	-	-	-	HMDB0060745	Lipids and lipid-like molecules	Steroids and steroid derivatives	Oxosteroids	-	548.363310231	4.41388333333	M+NH4	C31H46O7	0	68.6	metab_10027	pos_10028	pos	50.2	7.354	0.08777	7.455	0.05757
