# Supplementary material for: Synergistic Synbiotic-Containing Lactiplantibacillus plantarum and Fructo-Oligosaccharide Alleviate the Allergenicity of Mice Induced by Soy Protein
Source: Foods. 2025 Jan 2;14(1):109. doi: 10.3390/foods14010109 (PMC11720218; doi:10.3390/foods14010109)
Supplement: Supplementary file 1 [file foods-14-00109-s001.zip › Table S3.csv]

Metabolite	´úÐ»Îï	P_value	FDR	VIP_pred_OPLS-DA	VIP_PLS-DA	FC(Syn/Soy)	Log2FC(Syn/Soy)	Significant	Regulate	level	KEGG Compound ID	KEGG Compound First Category	KEGG Compound Second Category	KEGG Pathway ID	KEGG Pathway Description	KEGG Pathway First Category	KEGG Pathway Second Category	Library ID	HMDB Superclass	HMDB Class	HMDB Subclass	CAS ID	M/Z	Retention time	Adducts	Formula	Fragmentation Score	Theoretical Fragmentation Score	Metab ID	ID	Mode	Score	syn_mean	syn_SD	soy_mean	soy_SD
2-Hydroxy-Desipramine Glucuronide	-	0.01125	0.2327	5.1638	4.3537	2.5713	1.3625	yes	up	B(ii)	-	-	-	-	-	-	-	HMDB0060716	Organoheterocyclic compounds	Benzazepines	Dibenzazepines	-	493.171414534	5.95181666667	M+Cl	C24H30N2O7	0	60.6	metab_17793	neg_5924	neg	48.5	3.371	1.413	1.311	0.808
Gamma-Cehc	3-(6-ôÇ»ù-2,7,8-Èý¼×»ù-3,4-¶þÇâ-2H-±½²¢ßÁà«-2-»ù)±ûËá	0.0001921	0.1426	4.3785	3.8737	1.652	0.7242	yes	up	B(i)	-	-	-	-	-	-	-	HMDB0001931	Organoheterocyclic compounds	Benzopyrans	1-benzopyrans	178167-75-4	263.128572939	5.81025	M-H	C15H20O4	54	0	metab_17968	neg_6099	neg	48.7	3.228	0.3281	1.954	0.4358
N-Octanoyl-L-Homoserine Lactone	-	8.091E-6	0.02998	3.2375	2.8929	0.8485	-0.2369	yes	down	B(ii)	C21199;_	-	-	-	-	-	-	HMDB0255213	Organic acids and derivatives	Carboxylic acids and derivatives	Amino acids, peptides, and analogues	147852-84-4;_	272.150869566	5.96781666667	M+FA-H	C12H21NO3	0	75.2	metab_14526	neg_2657	neg	52.0	3.468	0.1154	4.087	0.1402
Xanthotoxol Glucoside	-	7.117E-5	0.1032	2.9955	2.6273	1.1331	0.1803	yes	up	B(ii)	-	-	-	-	-	-	-	HMDB0038626	Phenylpropanoids and polyketides	Coumarins and derivatives	Coumarin glycosides	-	363.06932503	5.2882	M-H	C17H16O9	0	46.1	metab_18168	neg_6299	neg	45.6	4.58	0.1436	4.042	0.1445
Choldienic Acid	-	0.02263	0.2731	2.9458	2.9576	0.8033	-0.3159	yes	down	B(i)	-	-	-	-	-	-	-	-	-	-	-	-	373.273400756	6.13366666667	M+H	C24H36O3	91.5	0	metab_7338	pos_7339	pos	55.7	3.284	0.1532	4.088	0.715
Tyrosol Glucuronide	-	0.0002685	0.1426	2.9398	2.536	1.1039	0.1426	yes	up	B(ii)	-	-	-	-	-	-	-	HMDB0240563	Organic oxygen compounds	Organooxygen compounds	Carbohydrates and carbohydrate conjugates	-	295.081989563	5.2882	M-H2O-H	C14H18O8	0	47.5	metab_18169	neg_6300	neg	48.5	5.651	0.1407	5.119	0.1919
3-Oxodecanoic Acid	-	0.006472	0.2049	2.8541	2.481	1.2043	0.2682	yes	up	B(ii)	-	-	-	-	-	-	-	HMDB0010724	Organic acids and derivatives	Keto acids and derivatives	Medium-chain keto acids and derivatives	-	231.123512151	6.19235	M+FA-H	C10H18O3	0	62.4	metab_17312	neg_5443	neg	51.3	3.484	0.3476	2.893	0.2406
Aclacinomycin N	-	0.002222	0.172	2.8509	2.5172	0.8518	-0.2314	yes	down	B(ii)	C18637;_	-	-	-	-	-	-	HMDB0247946	Organoheterocyclic compounds	Pyridines and derivatives	Hydropyridines	-;_	872.37237769	5.81555	M+Hac-H	C42H55NO15	0	72.9	metab_14352	neg_2483	neg	50.6	3.437	0.2903	4.035	0.2121
5-O-Desmethyldonepezil	5-O-È¥¼×»ù¶àÄÎßßÆë	0.02408	0.2776	2.6612	2.3025	0.7933	-0.3341	yes	down	B(ii)	-	-	-	-	-	-	-	HMDB0013958	Organoheterocyclic compounds	Piperidines	Benzylpiperidines	-	346.180312418	5.70861666667	M-H2O-H	C23H27NO3	0	72.6	metab_18074	neg_6205	neg	50.5	2.345	0.3326	2.956	0.4551
Rifamycins	Àû¸£Ã¹ËØ	0.002452	0.1805	2.4716	2.1256	0.9066	-0.1415	yes	down	B(ii)	-	-	-	-	-	-	-	HMDB0257226	Phenylpropanoids and polyketides	Macrolactams	Not Available	-	740.2945416	5.74066666667	M+FA-H	C37H45NO12	0	62.4	metab_14245	neg_2376	neg	48.6	4.271	0.2102	4.711	0.1664
3-Formyl Rifamycin	3 -¼×õ£»ùÀû¸£Ã¹ËØ	0.002872	0.1857	2.4686	2.1459	0.9035	-0.1464	yes	down	B(ii)	-	-	-	-	-	-	-	HMDB0245874	Organic acids and derivatives	Carboxylic acids and derivatives	Amino acids, peptides, and analogues	-	784.320460082	5.77828333333	M+Hac-H	C38H47NO13	0	61.4	metab_14300	neg_2431	neg	48.7	4.205	0.2201	4.654	0.1749
Pgp(Pge1/22:5(4Z,7Z,10Z,13Z,16Z))	-	0.02383	0.277	2.3279	2.082	0.8998	-0.1523	yes	down	B(ii)	-	-	-	-	-	-	-	HMDB0274047	Not Available	Not Available	Not Available	-	939.476636879	6.60293333333	M+H-2H2O	C48H80O16P2	0	66.9	metab_5229	pos_5230	pos	51.1	4.366	0.4108	4.852	0.1777
2-(2-Hydroxyethyl)Phenyl Hydrogen Sulfate	-	0.007035	0.2099	2.3202	1.975	1.0647	0.0904	yes	up	B(ii)	-	-	-	-	-	-	-	HMDB0304908	Organic acids and derivatives	Organic sulfuric acids and derivatives	Arylsulfates	-	199.006840974	5.91956666667	M-H2O-H	C8H10O5S	0	56	metab_14448	neg_2579	neg	50.1	6.47	0.1814	6.077	0.2195
4-Hydroxyandrostenedione Glucuronide	-	0.03467	0.3046	2.2897	2.2685	0.8904	-0.1675	yes	down	B(ii)	C11455;_	-	-	map01100;map00100	Metabolic pathways;Steroid biosynthesis	Metabolism;Metabolism	Global and overview maps;Lipid metabolism	HMDB0010315	Lipids and lipid-like molecules	Steroids and steroid derivatives	Cholestane steroids	_;	537.233639235	5.95181666667	M+Hac-H	C25H34O9	0	69.8	metab_14505	neg_2636	neg	51.3	3.728	0.2824	4.187	0.364
4-Vinylphenol Sulfate	-	0.007665	0.2141	2.193	1.8788	1.0544	0.0764	yes	up	B(ii)	-	-	-	-	-	-	-	HMDB0062775	Organic acids and derivatives	Organic sulfuric acids and derivatives	Arylsulfates	131351-90-1	199.006845265	5.61761666667	M-H	C8H8O4S	0	84	metab_18100	neg_6231	neg	55.5	6.845	0.1599	6.492	0.2048
Pgp(20:5(7Z,9Z,11E,13E,17Z)-3Oh(5,6,15)/I-12:0)	-	0.002086	0.1712	2.1748	1.954	0.9271	-0.1091	yes	down	B(ii)	-	-	-	-	-	-	-	HMDB0274856	Not Available	Not Available	Not Available	-	875.345337916	4.18113333333	M+Cl	C38H66O16P2	0	59.6	metab_13662	neg_1793	neg	47.0	3.958	0.1351	4.269	0.1263
Enoximone Sulfoxide	-	0.02747	0.2889	2.167	1.8467	0.8859	-0.1748	yes	down	B(ii)	-	-	-	-	-	-	-	HMDB0247510	Organic oxygen compounds	Organooxygen compounds	Carbonyl compounds	-	299.026190612	5.9891	M+Cl	C12H12N2O3S	0	45.9	metab_17735	neg_5866	neg	48.0	3.199	0.3363	3.611	0.2006
4-Vinylphenol	4 -ÒÒÏ©»ù±½·Ó	0.007989	0.215	2.1658	1.8514	1.0719	0.1002	yes	up	B(i)	C05627	-	-	-	-	-	-	HMDB0004072	Benzenoids	Benzene and substituted derivatives	Styrenes	2628-17-3	119.050060329	5.61226666667	M-H	C8H8O	35.6	0	metab_14196	neg_2327	neg	46.5	5.14	0.1584	4.795	0.2012
3,5-Dihydroxyphenylvaleric Acid Sulfate	-	0.007035	0.2099	2.1514	1.8471	1.0718	0.1001	yes	up	B(ii)	-	-	-	-	-	-	-	HMDB0240452	Lipids and lipid-like molecules	Fatty Acyls	Fatty acids and conjugates	-	311.020489506	5.61761666667	M+Na-2H	C11H14O7S	0	48.2	metab_14203	neg_2334	neg	47.8	5.073	0.1492	4.733	0.1963
4-Chloro-2,5-Dimethoxyaniline	-	0.0325	0.2998	2.1344	2.2174	0.9218	-0.1175	yes	down	B(i)	-	-	-	-	-	-	-	-	-	-	-	-	188.047098342	5.564	M+H	C8H10ClNO2	90.4	0	metab_2485	pos_2486	pos	52.5	5.009	0.1904	5.434	0.3737
Bilibubin	-	0.009152	0.2231	2.1015	1.7112	1.0613	0.0859	yes	up	B(i)	-	-	-	-	-	-	-	-	-	-	-	-	585.269640151	5.5534	M+H	C33H36N4O6	50.1	0	metab_9258	pos_9259	pos	47.6	5.4	0.1963	5.088	0.1337
(1R,2R)-1,2,7,7-Tetramethylbicyclo[2.2.1]Heptan-2-Ol	-	0.005686	0.203	2.0998	1.7691	1.0636	0.089	yes	up	B(ii)	-	-	-	-	-	-	-	HMDB0035417	Lipids and lipid-like molecules	Prenol lipids	Monoterpenoids	-	213.14938007	6.14408333333	M+FA-H	C11H20O	0	50.7	metab_14888	neg_3019	neg	49.6	5.282	0.1848	4.966	0.1209
Glyuranolide	¸ÊÎÚÄÚõ¥	0.004596	0.202	2.0763	1.7982	1.0573	0.0804	yes	up	B(ii)	-	-	-	-	-	-	-	HMDB0038745	Lipids and lipid-like molecules	Prenol lipids	Triterpenoids	123914-44-3	530.346878083	6.34683333333	M+NH4	C31H44O6	0	48.6	metab_5090	pos_5091	pos	47.4	6.072	0.1188	5.743	0.1873
Docosahexaenoic Acid Methyl Ester	-	0.008036	0.215	2.0286	1.758	1.0643	0.09	yes	up	B(i)	-	-	-	-	-	-	-	-	-	-	-	-	343.262849114	6.17103333333	M+H	C23H34O2	37.6	0	metab_7217	pos_7218	pos	45.9	5.36	0.09504	5.036	0.2216
2-Hydroxymyristic Acid	2 -ôÇ»ùÈâ¶¹Þ¢Ëá	0.01759	0.2578	2.0234	1.7039	1.0662	0.0925	yes	up	B(i)	-	-	-	-	-	-	-	HMDB0002261;LMFA01050484	Lipids and lipid-like molecules	Fatty Acyls	Fatty acids and conjugates	2507-55-3;	243.196181766	6.42163333333	M-H	C14H28O3	80.2	0	metab_17008	neg_5139	neg	54.4	5.103	0.25	4.786	0.1107
Proline Betaine	-	0.02747	0.2889	1.9563	1.6954	1.0809	0.1122	yes	up	B(i)	C10172	-	-	-	-	-	-	HMDB0004827	Organic acids and derivatives	Carboxylic acids and derivatives	Amino acids, peptides, and analogues	471-87-4	144.10173544	0.7901	M+H	C7H13NO2	35.9	0	metab_1124	pos_1125	pos	45.7	4.572	0.1556	4.23	0.2855
(7Z)-Tetradec-7-Enoylcarnitine	-	0.006923	0.2097	1.9188	1.6362	1.0575	0.0807	yes	up	B(ii)	-	-	-	-	-	-	-	HMDB0241360	Lipids and lipid-like molecules	Fatty Acyls	Fatty acid esters	-	370.294878887	6.22443333333	M+H	C21H39NO4	0	62.6	metab_4803	pos_4804	pos	49.8	5.092	0.1337	4.815	0.1498
Lauroylcarnitine	ÔÂ¹ðõ£Èâ¼î	0.007853	0.2145	1.9185	1.6299	1.0568	0.0796	yes	up	B(i)	-	-	-	-	-	-	-	LMFA07070090	-	-	-	--	344.279335268	5.96853333333	M+H	C19H37NO4	87.6	0	metab_7954	pos_7955	pos	55.2	5.195	0.1168	4.916	0.17
5-Hexyltetrahydro-2-Oxo-3-Furancarboxylic Acid	-	0.0005623	0.1547	1.9033	1.6208	1.0502	0.0706	yes	up	B(ii)	-	-	-	-	-	-	-	HMDB0030984	Organoheterocyclic compounds	Lactones	Gamma butyrolactones	-	213.113037165	6.28845	M-H	C11H18O4	0	61.1	metab_15167	neg_3298	neg	51.2	4.92	0.09371	4.685	0.06835
12-Hydroxydodecanoic Acid	-	0.004314	0.196	1.8872	1.6237	1.0516	0.0726	yes	up	B(i)	C08317	-	-	-	-	-	-	HMDB0002059	Organic acids and derivatives	Hydroxy acids and derivatives	Medium-chain hydroxy acids and derivatives	505-95-3	215.164985689	6.331	M-H	C12H24O3	68.5	0	metab_15226	neg_3357	neg	52.6	5.114	0.1545	4.863	0.06477
Blasticidin S	²¼À­Ò¶Ë¹	0.009977	0.2283	1.8859	1.6515	0.9438	-0.0834	yes	down	B(ii)	C02010	-	-	-	-	-	-	HMDB0030452	Organic acids and derivatives	Carboxylic acids and derivatives	Amino acids, peptides, and analogues	2079-00-7	403.183022284	2.79786666667	M-H2O-H	C17H26N8O5	0	48.6	metab_13388	neg_1519	neg	46.8	4.619	0.1691	4.894	0.1286
Myristoylcarnitine	Èâ¶¹Þ¢õ£Èâ¼î	0.003575	0.19	1.8837	1.6025	1.052	0.0732	yes	up	B(i)	-	-	-	-	-	-	-	HMDB0254979	Lipids and lipid-like molecules	Fatty Acyls	Fatty acid esters	-	372.310480262	6.2191	M+H	C21H41NO4	51.1	0	metab_6960	pos_6961	pos	47.3	5.157	0.0986	4.902	0.132
Prenyl Glucoside	-	0.00522	0.203	1.8767	1.6012	1.0736	0.1024	yes	up	B(ii)	C09808	-	-	-	-	-	-	HMDB0031876	Lipids and lipid-like molecules	Fatty Acyls	Fatty acyl glycosides	117861-55-9	269.100477385	4.7813	M+Na-2H	C11H20O6	0	42.6	metab_13964	neg_2095	neg	45.8	3.722	0.1526	3.467	0.08619
N-(9-Pentofuranosyl-9H-Purin-6-Yl)Aspartic Acid	-	0.02539	0.2835	1.8187	1.5675	0.9436	-0.0837	yes	down	B(i)	-	-	-	-	-	-	-	-	-	-	-	-	382.099991961	2.86423333333	M-H	C14H17N5O8	36.7	0	metab_18911	neg_7042	neg	44.5	4.402	0.1563	4.665	0.1895
4-Oxoprolinate	-	0.01085	0.2327	1.8084	1.5554	0.9384	-0.0917	yes	down	B(i)	-	-	-	-	-	-	-	HMDB0304793	Organic acids and derivatives	Carboxylic acids and derivatives	Amino acids, peptides, and analogues	-	188.056221452	1.03743333333	M+Hac-H	C5H7NO3	46	0	metab_19072	neg_7203	neg	47.4	3.795	0.14	4.044	0.1364
Ala Lys Gly Arg Val	-	0.01198	0.2354	1.781	1.5431	1.0446	0.063	yes	up	B(i)	-	-	-	-	-	-	-	-	-	-	-	-	530.347229921	6.22971666667	M+H	C22H43N9O6	36.9	0	metab_6920	pos_6921	pos	43.7	6.037	0.1056	5.779	0.1771
N-Myristoyl Arginine	N -Èâ¶¹Þ¢õ£¾«°±Ëá	0.04575	0.3288	1.77	1.5895	1.0531	0.0747	yes	up	B(ii)	-	-	-	-	-	-	-	HMDB0242046	Organic acids and derivatives	Carboxylic acids and derivatives	Amino acids, peptides, and analogues	-	385.316848215	4.32865	M+H	C20H40N4O3	0	78.3	metab_1645	pos_1646	pos	54.1	5.905	0.2012	5.607	0.249
11-Dodecenoylcarnitine	11 -Ê®¶þÏ©õ£Èâ¼î	0.03174	0.2988	1.7556	1.4866	1.059	0.0826	yes	up	B(ii)	-	-	-	-	-	-	-	HMDB0241211	Lipids and lipid-like molecules	Fatty Acyls	Fatty acid esters	-	342.263737554	5.9526	M+H	C19H35NO4	0	72.4	metab_8010	pos_8011	pos	51.5	4.778	0.1956	4.512	0.1741
Tetradecanoylcarnitine	Ê®ËÄÍéõ£»ùÈâ¼î	0.005706	0.203	1.7534	1.4886	1.04	0.0566	yes	up	B(i)	-	-	-	-	-	-	-	HMDB0005066;LMFA07070107	Lipids and lipid-like molecules	Fatty Acyls	Fatty acid esters	25597-07-3;	372.310628571	6.00058333333	M+H	C21H41NO4	72	0	metab_7797	pos_7798	pos	52.8	5.874	0.07749	5.648	0.1383
(-)-1-[5-Chloro-1-(2,4-Dimethoxyphenylsulfonyl)-3-(2-Methoxyphenyl)-2-Oxo-2,3-Dihydro-1H-Indol-3-Yl]-4(R)-Hydroxy-L-Proline N,N-Dimethylamide	-	0.008007	0.215	1.7404	1.4849	0.9516	-0.0716	yes	down	B(ii)	-	-	-	-	-	-	-	HMDB0242195	Lipids and lipid-like molecules	Prenol lipids	Quinone and hydroquinone lipids	-	664.130122349	4.41198333333	M+Cl	C30H32ClN3O8S	0	41.7	metab_13778	neg_1909	neg	41.8	4.541	0.1245	4.772	0.1179
Ethyl P-Methoxycinnamate	-	0.02683	0.2883	1.7365	1.6655	0.9487	-0.076	yes	down	B(i)	C10476	-	-	-	-	-	-	HMDB0030762	Phenylpropanoids and polyketides	Cinnamic acids and derivatives	Cinnamic acid esters	1929-30-2;24393-56-4	207.103227278	3.05571666667	M+H	C12H14O3	56.8	0	metab_10374	pos_10375	pos	47.0	4.512	0.21	4.756	0.09503
(11Z)-Hexadecenoylcarnitine	£¨11Z£©-Ê®ÁùÍé»ùÈâ¼î	0.002846	0.1857	1.7343	1.473	1.0364	0.0516	yes	up	B(ii)	-	-	-	-	-	-	-	HMDB0241469	Lipids and lipid-like molecules	Fatty Acyls	Fatty acid esters	-	398.326189771	6.0059	M+H	C23H43NO4	0	53.9	metab_3991	pos_3992	pos	49.3	6	0.08653	5.789	0.09942
1-Aminocyclohexanecarboxylic Acid	-	0.002774	0.1857	1.731	1.4718	1.0752	0.1046	yes	up	B(i)	-	-	-	-	-	-	-	HMDB0243822	Organic acids and derivatives	Carboxylic acids and derivatives	Amino acids, peptides, and analogues	-	108.08057758	1.53281666667	M+H-2H2O	C7H13NO2	44.5	0	metab_1240	pos_1241	pos	46.9	2.93	0.08493	2.725	0.0954
Ps(20:4(8Z,11Z,14Z,17Z)/20:0)	-	0.001271	0.1676	1.7269	1.5364	1.0428	0.0604	yes	up	B(ii)	_;C02737	-;Lipids	-;Phospholipids	map01100;map00564;map05146;map05322;map00260;map05140	Metabolic pathways;Glycerophospholipid metabolism;Amoebiasis;Systemic lupus erythematosus;Glycine, serine and threonine metabolism;Leishmaniasis	Metabolism;Metabolism;Human Diseases;Human Diseases;Metabolism;Human Diseases	Global and overview maps;Lipid metabolism;Infectious disease: parasitic;Immune disease;Amino acid metabolism;Infectious disease: parasitic	HMDB0112665	Lipids and lipid-like molecules	Glycerophospholipids	Glycerophosphoserines	-	838.559873504	6.3257	M-H	C46H82NO10P	0	40.7	metab_17079	neg_5210	neg	45.2	5.171	0.05991	4.959	0.1002
Hydroxytetradecadienyl-L-Carnitine	-	0.01029	0.2287	1.7208	1.4634	1.0406	0.0575	yes	up	B(ii)	-	-	-	-	-	-	-	HMDB0253295	Lipids and lipid-like molecules	Fatty Acyls	Fatty acids and conjugates	-	370.294896384	5.98458333333	M+H	C21H39NO4	0	67.2	metab_7890	pos_7891	pos	51.7	5.891	0.1153	5.661	0.1359
N-[(2Z)-3-(4-Hydroxyphenyl)-1-Oxo-2-Propen-1-Yl]-L-Tyrosine	-	0.01364	0.2417	1.7208	1.4826	1.0537	0.0754	yes	up	B(i)	-	-	-	-	-	-	-	-	-	-	-	-	326.106460662	6.00513333333	M-H	C18H17NO5	70.2	0	metab_17700	neg_5831	neg	50.5	4.674	0.1461	4.436	0.1293
Lumirubin	-	0.007531	0.2129	1.717	1.4191	1.0372	0.0528	yes	up	B(ii)	-	-	-	-	-	-	-	HMDB0254205	Organoheterocyclic compounds	Tetrapyrroles and derivatives	Not Available	-	585.271003482	5.89418333333	M+H	C33H36N4O6	0	70.5	metab_8391	pos_8392	pos	52.6	5.932	0.1044	5.719	0.1161
3-Amino-2-Naphthoic Acid	-	0.009834	0.2283	1.7148	1.4344	0.9354	-0.0963	yes	down	B(i)	-	-	-	-	-	-	-	-	-	-	-	-	186.055846777	3.0548	M-H	C11H9NO2	46.3	0	metab_18879	neg_7010	neg	46.6	3.07	0.1399	3.282	0.08474
2,2'-(3-Methylcyclohexane-1,1-Diyl)Diacetic Acid	-	0.001309	0.1681	1.7051	1.4546	1.0413	0.0584	yes	up	B(i)	-	-	-	-	-	-	-	-	-	-	-	-	213.113016948	6.09613333333	M-H	C11H18O4	72.3	0	metab_17505	neg_5636	neg	53.6	4.987	0.09205	4.789	0.06086
Heptadecasphinganine	-	0.005612	0.203	1.6738	1.4296	1.0349	0.0496	yes	up	B(i)	-	-	-	-	-	-	-	LMSP01040003	-	-	-	--	288.289510585	5.96853333333	M+H	C17H37NO2	61.4	0	metab_3788	pos_3789	pos	51.2	6.071	0.09619	5.866	0.1057
1-Palmitoyl Lysophosphatidic Acid	1 -×Øéµõ£ÈÜÑªÁ×Ö¬Ëá	6.158E-6	0.02998	1.6719	1.4421	0.965	-0.0513	yes	down	B(i)	-	-	-	-	-	-	-	-	-	-	-	-	409.236046198	7.37973333333	M-H	C19H39O7P	50.4	0	metab_15829	neg_3960	neg	48.9	4.528	0.04151	4.692	0.02144
N-[3,3-Dimethyl-1-(Methylamino)-1-Oxobutan-2-Yl]-N'-Hydroxy-3-(Hydroxymethyl)-2-(4-Methoxyphenyl)Butanediamide	-	0.01377	0.2417	1.668	1.541	0.9529	-0.0696	yes	down	B(ii)	-	-	-	-	-	-	-	HMDB0260415	Organic acids and derivatives	Carboxylic acids and derivatives	Amino acids, peptides, and analogues	-	416.178233015	1.54201666667	M+Na-2H	C19H29N3O6	0	57.1	metab_13279	neg_1410	neg	48.6	4.268	0.1046	4.479	0.1383
Cefquinome	Í·æßà­ë¿	0.008482	0.217	1.6423	1.4073	0.9613	-0.0569	yes	down	B(ii)	-	-	-	-	-	-	-	HMDB0249774	Organoheterocyclic compounds	Lactams	Beta lactams	-	549.103443472	3.04946666667	M+Na-2H	C23H24N6O5S2	0	66.2	metab_13419	neg_1550	neg	48.7	4.772	0.1253	4.964	0.07185
Fumaric Acid	-	0.02915	0.2913	1.6405	1.4693	0.952	-0.071	yes	down	B(i)	C00122	-	-	map01100;map00220;map05211;map05200;map01200;map00620;map00760;map00250;map04922;map00360;map00350;map00020;map00650;map05230;map00190	Metabolic pathways;Arginine biosynthesis;Renal cell carcinoma;Pathways in cancer;Carbon metabolism;Pyruvate metabolism;Nicotinate and nicotinamide metabolism;Alanine, aspartate and glutamate metabolism;Glucagon signaling pathway;Phenylalanine metabolism;Tyrosine metabolism;Citrate cycle (TCA cycle);Butanoate metabolism;Central carbon metabolism in cancer;Oxidative phosphorylation	Metabolism;Metabolism;Human Diseases;Human Diseases;Metabolism;Metabolism;Metabolism;Metabolism;Organismal Systems;Metabolism;Metabolism;Metabolism;Metabolism;Human Diseases;Metabolism	Global and overview maps;Amino acid metabolism;Cancer: specific types;Cancer: overview;Global and overview maps;Carbohydrate metabolism;Metabolism of cofactors and vitamins;Amino acid metabolism;Endocrine system;Amino acid metabolism;Amino acid metabolism;Carbohydrate metabolism;Carbohydrate metabolism;Cancer: overview;Energy metabolism	HMDB0000134;PW_C000088	Organic acids and derivatives	Carboxylic acids and derivatives	Dicarboxylic acids and derivatives	110-17-8	115.003515618	0.650116666667	M-H	C4H4O4	98.1	0	metab_12797	neg_928	neg	58.7	4.538	0.1518	4.767	0.1601
(10Z,12E)-Tetradecadienoylcarnitine	£¨10Z£¬12E£©-Ê®ËÄÌ¼¶þÏ©õ£»ùÈâ¼î	0.03715	0.3096	1.6396	1.4185	1.0508	0.0715	yes	up	B(ii)	-	-	-	-	-	-	-	HMDB0241375	Lipids and lipid-like molecules	Fatty Acyls	Fatty acid esters	-	368.279759406	5.96853333333	M+H	C21H37NO4	0	43.4	metab_7953	pos_7954	pos	46.1	5.153	0.1167	4.904	0.2248
L-Malic Acid	-	0.02917	0.2913	1.6357	1.4651	0.9605	-0.0582	yes	down	B(i)	C00149	Organic acids	Carboxylic acids	map01100;map00630;map05211;map05200;map04964;map01200;map00620;map04922;map00020;map05230;map04742	Metabolic pathways;Glyoxylate and dicarboxylate metabolism;Renal cell carcinoma;Pathways in cancer;Proximal tubule bicarbonate reclamation;Carbon metabolism;Pyruvate metabolism;Glucagon signaling pathway;Citrate cycle (TCA cycle);Central carbon metabolism in cancer;Taste transduction	Metabolism;Metabolism;Human Diseases;Human Diseases;Organismal Systems;Metabolism;Metabolism;Organismal Systems;Metabolism;Human Diseases;Organismal Systems	Global and overview maps;Carbohydrate metabolism;Cancer: specific types;Cancer: overview;Excretory system;Global and overview maps;Carbohydrate metabolism;Endocrine system;Carbohydrate metabolism;Cancer: overview;Sensory system	HMDB0000156;PW_C000101	Organic acids and derivatives	Hydroxy acids and derivatives	Beta hydroxy acids and derivatives	97-67-6	133.014067086	0.650116666667	M-H	C4H6O5	99.3	0	metab_12799	neg_930	neg	59.4	5.516	0.1534	5.743	0.1569
Pi(Txb2/22:4(10Z,13Z,16Z,19Z))	-	0.0202	0.2627	1.6008	1.4515	1.0449	0.0634	yes	up	B(ii)	-	-	-	-	-	-	-	HMDB0277937	Not Available	Not Available	Not Available	-	1021.52426687	7.29451666667	M+Na-2H	C51H85O17P	0	74.8	metab_15672	neg_3803	neg	51.6	5.097	0.09291	4.878	0.1706
L-Threonine	L-ËÕ°±Ëá	0.0004032	0.1426	1.5834	1.4094	0.9633	-0.0539	yes	down	B(i)	C00188	Peptides	Amino acids	map01100;map04978;map02010;map00260;map00290;map00470;map00860;map01230;map04974;map00970	Metabolic pathways;Mineral absorption;ABC transporters;Glycine, serine and threonine metabolism;Valine, leucine and isoleucine biosynthesis;D-Amino acid metabolism;Porphyrin metabolism;Biosynthesis of amino acids;Protein digestion and absorption;Aminoacyl-tRNA biosynthesis	Metabolism;Organismal Systems;Environmental Information Processing;Metabolism;Metabolism;Metabolism;Metabolism;Metabolism;Organismal Systems;Genetic Information Processing	Global and overview maps;Digestive system;Membrane transport;Amino acid metabolism;Amino acid metabolism;Metabolism of other amino acids;Metabolism of cofactors and vitamins;Global and overview maps;Digestive system;Translation	HMDB0000167;PW_C000109	Organic acids and derivatives	Carboxylic acids and derivatives	Amino acids, peptides, and analogues	72-19-5	118.05080168	0.575333333333	M-H	C4H9NO3	95.5	0	metab_19764	neg_7895	neg	57.8	4.153	0.05014	4.311	0.05472
Tanacetol B	¾ÕÝï´¼B	0.04068	0.3172	1.5691	1.3965	1.0474	0.0668	yes	up	B(ii)	-	-	-	-	-	-	-	HMDB0035075	Lipids and lipid-like molecules	Prenol lipids	Sesquiterpenoids	86787-28-2	314.23232055	5.90473333333	M+NH4	C17H28O4	0	62.3	metab_3395	pos_3396	pos	50.4	5.06	0.1461	4.831	0.1897
Diglycolic Acid	-	0.01266	0.237	1.5658	1.3968	0.9646	-0.052	yes	down	B(ii)	-	-	-	-	-	-	-	HMDB0251283	Organic acids and derivatives	Carboxylic acids and derivatives	Dicarboxylic acids and derivatives	-	133.014063823	0.913	M-H	C4H6O5	0	72.5	metab_13168	neg_1299	neg	53.8	5.18	0.09692	5.37	0.1183
2-Ethylpentanedioylcarnitine	2 -ÒÒ»ùÎì¶þõ£»ùÈâ¼î	0.03438	0.3042	1.5586	1.3865	1.0488	0.0687	yes	up	B(ii)	-	-	-	-	-	-	-	HMDB0241912	Lipids and lipid-like molecules	Fatty Acyls	Fatty acid esters	-	304.175027006	2.84185	M+H	C14H25NO6	0	52.7	metab_10389	pos_10390	pos	48.2	5.007	0.1396	4.774	0.1865
1-Deoxy-1-Morpholino-D-Fructose	-	0.0237	0.2764	1.5576	1.3661	0.9448	-0.0819	yes	down	B(ii)	-	-	-	-	-	-	-	HMDB0243858	Organoheterocyclic compounds	Oxazinanes	Morpholines	-	270.095772512	5.15188333333	M+Na-2H	C10H19NO6	0	47.4	metab_18198	neg_6329	neg	47.4	3.305	0.1013	3.498	0.1463
[12]-Shogaol	[12]-½ªÏ©·Ó	0.02764	0.2889	1.5559	1.3583	1.0446	0.0629	yes	up	B(ii)	-	-	-	-	-	-	-	HMDB0302124	Benzenoids	Phenols	Methoxyphenols	-	361.273525065	6.17103333333	M+H	C23H36O3	0	59.9	metab_7216	pos_7217	pos	49.3	5.111	0.09091	4.893	0.1865
Ile Ile Arg Ser Ser	-	0.01113	0.2327	1.5478	1.3402	0.9637	-0.0534	yes	down	B(i)	-	-	-	-	-	-	-	-	-	-	-	-	575.348795651	5.45241666667	M+H	C24H46N8O8	84.2	0	metab_9365	pos_9366	pos	53.9	5.197	0.08372	5.393	0.1296
Cis-4,10,13,16-Docosatetraenoic Acid	-	0.009926	0.2283	1.5462	1.507	0.9636	-0.0536	yes	down	B(i)	-	-	-	-	-	-	-	-	-	-	-	-	331.264105003	6.54985	M-H	C22H36O2	49	0	metab_15408	neg_3539	neg	48.9	5.024	0.08391	5.214	0.1203
Cynaroside A	Ä¾Ï¬²ÝÜÕA	0.03675	0.3093	1.5419	1.3795	0.9531	-0.0692	yes	down	B(ii)	-	-	-	-	-	-	-	HMDB0040532	Lipids and lipid-like molecules	Prenol lipids	Terpene lactones	117804-06-5	503.210274717	1.5473	M+Hac-H	C21H32O10	0	41.8	metab_19003	neg_7134	neg	45.1	4.048	0.09938	4.247	0.1755
Glutaraldehyde	-	0.04118	0.3188	1.5357	1.3281	1.0715	0.0997	yes	up	B(i)	C12518	-	-	-	-	-	-	HMDB0029599	Organic oxygen compounds	Organooxygen compounds	Carbonyl compounds	111-30-8	83.0490668051	3.34615	M+H-H2O	C5H8O2	48.9	0	metab_10335	pos_10336	pos	48.4	3.235	0.1468	3.019	0.1727
Ser Glu	Ë¿°±Ëá ¹È°±Ëá	0.0376	0.3098	1.5277	1.3417	0.9517	-0.0714	yes	down	B(i)	-	-	-	-	-	-	-	-	-	-	-	-	235.089788122	4.1098	M+H	C8H14N2O6	36.8	0	metab_1562	pos_1563	pos	40.7	4.16	0.1821	4.371	0.1167
Glu-Gln	¹È°±õ£-¹È°±õ£°·	0.01059	0.2317	1.5091	1.318	1.0457	0.0644	yes	up	B(i)	-	-	-	-	-	-	-	HMDB0028817	Organic acids and derivatives	Carboxylic acids and derivatives	Amino acids, peptides, and analogues	26848-14-6	276.118668372	0.7634	M+H	C10H17N3O6	72.4	0	metab_1118	pos_1119	pos	51.7	4.213	0.0616	4.029	0.1296
Ps(22:4(7Z,10Z,13Z,16Z)/22:4(7Z,10Z,13Z,16Z))	-	0.003287	0.1895	1.5073	1.2751	1.025	0.0357	yes	up	B(ii)	_;C02737	-;Lipids	-;Phospholipids	map01100;map00564;map05146;map05322;map00260;map05140	Metabolic pathways;Glycerophospholipid metabolism;Amoebiasis;Systemic lupus erythematosus;Glycine, serine and threonine metabolism;Leishmaniasis	Metabolism;Metabolism;Human Diseases;Human Diseases;Metabolism;Human Diseases	Global and overview maps;Lipid metabolism;Infectious disease: parasitic;Immune disease;Amino acid metabolism;Infectious disease: parasitic	HMDB0112810	Lipids and lipid-like molecules	Glycerophospholipids	Glycerophosphoserines	_;	886.553174889	6.21358333333	M-H	C50H82NO10P	0	84.2	metab_17286	neg_5417	neg	51.0	6.635	0.06022	6.473	0.08356
5-Tetradecynoic Acid	-	0.01057	0.2317	1.4954	1.24	1.0389	0.055	yes	up	B(i)	-	-	-	-	-	-	-	LMFA01030586	-	-	-	--	223.17011651	6.27241666667	M-H	C14H24O2	64	0	metab_17167	neg_5298	neg	50.8	4.464	0.08039	4.297	0.1029
Linoleoyl Carnitine	-	0.01109	0.2327	1.4858	1.2714	1.0291	0.0414	yes	up	B(i)	-	-	-	-	-	-	-	-	-	-	-	-	424.341816847	6.01656666667	M+H	C25H45NO4	46.7	0	metab_7695	pos_7696	pos	47.9	6.181	0.05032	6.006	0.1284
S-(Pgj2)-Glutathione	-	0.03036	0.2955	1.4715	1.2402	1.0351	0.0498	yes	up	B(ii)	-	-	-	-	-	-	-	HMDB0013063	Organic acids and derivatives	Carboxylic acids and derivatives	Amino acids, peptides, and analogues	-	659.335278568	4.57913333333	M+NH4	C30H47N3O10S	0	71.3	metab_1801	pos_1802	pos	48.9	5.546	0.155	5.358	0.09699
(+/-)-Tryptophan	-	0.002856	0.1857	1.4657	1.2748	0.9775	-0.0329	yes	down	B(ii)	C00806	-	-	-	-	-	-	HMDB0030396	Organoheterocyclic compounds	Indoles and derivatives	Indolyl carboxylic acids and derivatives	54-12-6	203.082397421	3.04946666667	M-H	C11H12N2O2	0	78.3	metab_18886	neg_7017	neg	55.1	6.251	0.07678	6.395	0.0473
Pc(P-18:0/18:3)	-	0.004182	0.195	1.4517	1.2393	1.0257	0.0365	yes	up	B(i)	-	-	-	-	-	-	-	LMGP01030059	-	-	-	--	790.572160502	7.24161666667	M+Na	C44H82NO7P	89.2	0	metab_5371	pos_5372	pos	55.0	6.197	0.03628	6.042	0.09657
Phomopsolid B	-	0.002104	0.1712	1.4506	1.2514	0.9553	-0.066	yes	down	B(i)	-	-	-	-	-	-	-	-	-	-	-	-	317.098877969	1.5473	M+Na-2H	C15H20O6	35.1	0	metab_19007	neg_7138	neg	43.0	3.139	0.06185	3.286	0.06211
Ethyl Icosapentate	-	0.0289	0.291	1.4485	1.286	1.0394	0.0557	yes	up	B(ii)	C13364;C16184	-	-	-	-	-	-	HMDB0039530	Lipids and lipid-like molecules	Fatty Acyls	Fatty acid esters	73310-10-8;86227-47-6;	375.253536932	6.14943333333	M+FA-H	C22H34O2	0	57.5	metab_17391	neg_5522	neg	49.7	5.071	0.1454	4.879	0.1139
2-Oxobutanoic Acid	-	0.02155	0.2693	1.4483	1.2679	0.9609	-0.0575	yes	down	B(i)	C00109	Organic acids	Carboxylic acids	map01100;map00640;map00290;map01210;map00270;map01230;map00260	Metabolic pathways;Propanoate metabolism;Valine, leucine and isoleucine biosynthesis;2-Oxocarboxylic acid metabolism;Cysteine and methionine metabolism;Biosynthesis of amino acids;Glycine, serine and threonine metabolism	Metabolism;Metabolism;Metabolism;Metabolism;Metabolism;Metabolism;Metabolism	Global and overview maps;Carbohydrate metabolism;Amino acid metabolism;Global and overview maps;Amino acid metabolism;Global and overview maps;Amino acid metabolism	HMDB0000005	Organic acids and derivatives	Keto acids and derivatives	Short-chain keto acids and derivatives	600-18-0	101.024257463	0.660733333333	M-H	C4H6O3	60.2	0	metab_19467	neg_7598	neg	50.8	4.278	0.08276	4.452	0.1337
Oxidized Glutathione	Ñõ»¯¹Èë×¸ÊëÄ	0.02731	0.2887	1.4377	1.2756	0.9674	-0.0478	yes	down	B(i)	C00127	-	-	map01100;map00480;map01240;map05208;map04918;map05415;map04216	Metabolic pathways;Glutathione metabolism;Biosynthesis of cofactors;Chemical carcinogenesis - reactive oxygen species;Thyroid hormone synthesis;Diabetic cardiomyopathy;Ferroptosis	Metabolism;Metabolism;Metabolism;Human Diseases;Organismal Systems;Human Diseases;Cellular Processes	Global and overview maps;Metabolism of other amino acids;Global and overview maps;Cancer: overview;Endocrine system;Cardiovascular disease;Cell growth and death	HMDB0003337;HMDB0011691;HMDB0003337;PW_C001847	Organic acids and derivatives	Carboxylic acids and derivatives	Amino acids, peptides, and analogues	27025-41-8	611.143959973	0.855766666667	M-H	C20H32N6O12S2	91	0	metab_19167	neg_7298	neg	54.1	5.14	0.1069	5.313	0.125
Lysopa(20:2(11Z,14Z)/0:0)	-	0.003164	0.1875	1.4316	1.3009	0.9744	-0.0375	yes	down	B(ii)	-	-	-	-	-	-	-	HMDB0114758	Lipids and lipid-like molecules	Glycerophospholipids	Glycerophosphates	-	507.272495969	6.02136666667	M+FA-H	C23H43O7P	0	40.5	metab_17667	neg_5798	neg	46.5	5.626	0.05988	5.774	0.07309
Malonic Semialdehyde	-	0.02729	0.2887	1.4217	1.268	0.97	-0.044	yes	down	B(ii)	C00222	Organic acids	Carboxylic acids	map01100;map00640;map00562;map01200;map00240;map00410	Metabolic pathways;Propanoate metabolism;Inositol phosphate metabolism;Carbon metabolism;Pyrimidine metabolism;beta-Alanine metabolism	Metabolism;Metabolism;Metabolism;Metabolism;Metabolism;Metabolism	Global and overview maps;Carbohydrate metabolism;Carbohydrate metabolism;Global and overview maps;Nucleotide metabolism;Metabolism of other amino acids	HMDB0011111	Organic oxygen compounds	Organooxygen compounds	Carbonyl compounds	926-61-4	133.014071427	0.826866666667	M+FA-H	C3H4O3	0	66.1	metab_19181	neg_7312	neg	52.6	5.527	0.1177	5.698	0.1114
2-Aminohexanedioic Acid	2 -°±»ù¼º¶þËá	0.03589	0.3088	1.4184	1.1942	1.0474	0.0668	yes	up	B(i)	C00956	-	-	map01100;map01210;map00310;map01230	Metabolic pathways;2-Oxocarboxylic acid metabolism;Lysine degradation;Biosynthesis of amino acids	Metabolism;Metabolism;Metabolism;Metabolism	Global and overview maps;Global and overview maps;Amino acid metabolism;Global and overview maps	HMDB0302754	Organic acids and derivatives	Carboxylic acids and derivatives	Amino acids, peptides, and analogues	-	142.050768576	1.5686	M-H2O-H	C6H11NO4	36.3	0	metab_13330	neg_1461	neg	45.6	3.935	0.161	3.757	0.07984
Pyruvic Acid	±ûÍªËá	0.01816	0.2586	1.4167	1.2879	0.9683	-0.0465	yes	down	B(i)	C00022	Organic acids	Carboxylic acids	map01240;map00270;map00040;map01200;map00330;map00250;map00440;map00350;map00020;map00630;map00030;map00770;map00430;map00730;map00470;map00900;map04922;map01100;map01210;map00785;map00053;map00010;map00360;map01230;map00260;map05415;map04066;map00760;map00650;map00620;map00290;map04152;map04911;map05230;map04930;map04931	Biosynthesis of cofactors;Cysteine and methionine metabolism;Pentose and glucuronate interconversions;Carbon metabolism;Arginine and proline metabolism;Alanine, aspartate and glutamate metabolism;Phosphonate and phosphinate metabolism;Tyrosine metabolism;Citrate cycle (TCA cycle);Glyoxylate and dicarboxylate metabolism;Pentose phosphate pathway;Pantothenate and CoA biosynthesis;Taurine and hypota…	Metabolism;Metabolism;Metabolism;Metabolism;Metabolism;Metabolism;Metabolism;Metabolism;Metabolism;Metabolism;Metabolism;Metabolism;Metabolism;Metabolism;Metabolism;Metabolism;Organismal Systems;Metabolism;Metabolism;Metabolism;Metabolism;Metabolism;Metabolism;Metabolism;Metabolism;Human Diseases;Environmental Information Processing;Metabolism;Metabolism;Metabolism;Metabolism;Environmental Inform…	Global and overview maps;Amino acid metabolism;Carbohydrate metabolism;Global and overview maps;Amino acid metabolism;Amino acid metabolism;Metabolism of other amino acids;Amino acid metabolism;Carbohydrate metabolism;Carbohydrate metabolism;Carbohydrate metabolism;Metabolism of cofactors and vitamins;Metabolism of other amino acids;Metabolism of cofactors and vitamins;Metabolism of other amino a…	HMDB0000243;LMFA01060077;PW_C000164	Organic acids and derivatives	Keto acids and derivatives	Alpha-keto acids and derivatives	127-17-3;	87.0086138208	0.698266666667	M-H	C3H4O3	43.3	0	metab_12908	neg_1039	neg	47.8	4.911	0.1069	5.072	0.0904
Pantothenic Acid	·ºËá	0.02067	0.2646	1.4153	1.1689	0.9719	-0.0411	yes	down	B(i)	C00864;_	Vitamins and cofactors;-	Vitamins;-	map01100;map01240;map00770;map00410;map04977	Metabolic pathways;Biosynthesis of cofactors;Pantothenate and CoA biosynthesis;beta-Alanine metabolism;Vitamin digestion and absorption	Metabolism;Metabolism;Metabolism;Metabolism;Organismal Systems	Global and overview maps;Global and overview maps;Metabolism of cofactors and vitamins;Metabolism of other amino acids;Digestive system	HMDB0000210;HMDB0250782;PW_C000136	Organic oxygen compounds	Organooxygen compounds	Alcohols and polyols	79-83-4;_	218.103131783	3.06016666667	M-H	C9H17NO5	94.9	0	metab_13433	neg_1564	neg	58.1	5.189	0.08231	5.339	0.105
Pc(P-16:0/18:0)	-	0.006991	0.2099	1.3999	1.1989	1.0255	0.0364	yes	up	B(i)	-	-	-	-	-	-	-	HMDB0011208;LMGP01030030	Lipids and lipid-like molecules	Glycerophospholipids	Glycerophosphocholines	_;	768.587529866	7.24161666667	M+Na	C42H84NO7P	74.2	0	metab_5370	pos_5371	pos	52.4	6.023	0.05822	5.873	0.09174
N'-{[3-(4-Methoxyphenyl)-1H-Pyrazol-4-Yl]Methylene}Nicotinohydrazide	-	0.04167	0.32	1.394	1.4036	0.9441	-0.083	yes	down	B(i)	-	-	-	-	-	-	-	-	-	-	-	-	339.154498511	0.924016666667	M+NH4	C17H15N5O2	41	0	metab_10545	pos_10546	pos	43.6	3.395	0.1529	3.596	0.1463
Erythritol	³àÞº´¼	0.005566	0.203	1.3883	1.2571	1.0255	0.0364	yes	up	B(i)	C00503	-	-	map02010	ABC transporters	Environmental Information Processing	Membrane transport	HMDB0002994	Organic oxygen compounds	Organooxygen compounds	Carbohydrates and carbohydrate conjugates	149-32-6	103.039931626	1.54201666667	M-H2O-H	C4H10O4	65.4	0	metab_13270	neg_1401	neg	52.6	5.541	0.06896	5.403	0.06716
3-Hydroxybutyric Acid	-	0.02319	0.2739	1.382	1.26	1.025	0.0356	yes	up	B(i)	C01089	Organic acids	Carboxylic acids	map01100;map04024;map00650	Metabolic pathways;cAMP signaling pathway;Butanoate metabolism	Metabolism;Environmental Information Processing;Metabolism	Global and overview maps;Signal transduction;Carbohydrate metabolism	HMDB0000011;PW_C000258	Organic acids and derivatives	Hydroxy acids and derivatives	Beta hydroxy acids and derivatives	625-72-9;300-85-6	103.039915785	1.25301666667	M-H	C4H8O3	88.8	0	metab_13255	neg_1386	neg	57.2	6.115	0.08165	5.966	0.1098
Methoxymalic Acid	-	0.01677	0.2553	1.3716	1.1423	1.0344	0.0488	yes	up	B(ii)	-	-	-	-	-	-	-	HMDB0302351	Organic acids and derivatives	Carboxylic acids and derivatives	Dicarboxylic acids and derivatives	-	205.035155142	1.55261666667	M+Hac-H	C5H6O5	0	46.1	metab_13308	neg_1439	neg	48.5	4.452	0.08663	4.304	0.09293
Lysopi(20:4(5Z,8Z,11Z,14Z)/0:0)	-	0.001788	0.1696	1.3625	1.1864	0.982	-0.0262	yes	down	B(ii)	-	-	-	-	-	-	-	HMDB0061690	Lipids and lipid-like molecules	Glycerophospholipids	Glycerophosphoinositols	1246430-04-5	619.288217635	6.02136666667	M-H	C29H49O12P	0	70.4	metab_17663	neg_5794	neg	53.6	6.975	0.0538	7.103	0.05132
1-Monopalmitin	1 -µ¥×ØéµËá¸ÊÓÍõ¥	0.005368	0.203	1.3487	1.1559	1.0301	0.0428	yes	up	B(i)	-	-	-	-	-	-	-	HMDB0011564	Lipids and lipid-like molecules	Glycerolipids	Monoradylglycerols	32899-41-5	331.283865418	0.0105666666667	M+H	C19H38O4	37.7	0	metab_5	pos_6	pos	45.2	4.657	0.06406	4.521	0.06908
Sm(D16:1/18:0)	-	0.004786	0.203	1.3403	1.1546	1.0194	0.0277	yes	up	B(i)	-	-	-	-	-	-	-	LMSP03010042	-	-	-	--	703.574070851	6.61888333333	M+H	C39H79N2O6P	53.3	0	metab_5231	pos_5232	pos	49.9	7.145	0.03085	7.009	0.08711
Cyclosquamosin A	-	0.007006	0.2099	1.3371	1.1242	0.975	-0.0366	yes	down	B(ii)	-	-	-	-	-	-	-	HMDB0303367	Organic acids and derivatives	Carboxylic acids and derivatives	Amino acids, peptides, and analogues	-	622.304102735	7.33716666667	M-H2O-H	C31H43N7O8	0	80	metab_15701	neg_3832	neg	50.1	5.104	0.08607	5.235	0.04011
1,3,7-Trimethyluric Acid	1,3,7-Èý¼×»ùÄòËá	0.02213	0.271	1.332	1.2038	0.9682	-0.0466	yes	down	B(i)	C16361	-	-	map00232	Caffeine metabolism	Metabolism	Biosynthesis of other secondary metabolites	HMDB0002123;PW_C001428	Organoheterocyclic compounds	Imidazopyrimidines	Purines and purine derivatives	5415-44-1	245.043017174	0.602183333333	M+Cl	C8H10N4O3	59.8	0	metab_19597	neg_7728	neg	48.1	4.237	0.103	4.376	0.07199
Ophiopogonoside A	-	0.001759	0.1696	1.3209	1.1494	1.0313	0.0444	yes	up	B(i)	-	-	-	-	-	-	-	-	-	-	-	-	419.26092519	7.0289	M+H	C21H38O8	49.8	0	metab_5286	pos_5287	pos	44.1	4.156	0.04535	4.03	0.05732
3-Tert-Butyladipic Acid	-	0.04561	0.3288	1.3114	1.1126	1.0329	0.0467	yes	up	B(i)	-	-	-	-	-	-	-	-	-	-	-	-	201.112981458	4.7813	M-H	C10H18O4	35.8	0	metab_18336	neg_6467	neg	46.2	5.053	0.1685	4.892	0.04147
Tetranor-12(R)-Hete	-	0.0153	0.2474	1.3094	1.0845	1.0292	0.0415	yes	up	B(i)	-	-	-	-	-	-	-	-	-	-	-	-	265.180494958	6.3257	M-H	C16H26O3	68.8	0	metab_17090	neg_5221	neg	51.1	4.62	0.09112	4.489	0.06204
2-Azaniumyloctanoate	-	0.02882	0.2908	1.3085	1.1439	1.0348	0.0493	yes	up	B(i)	-	-	-	-	-	-	-	-	-	-	-	-	160.133017807	4.38205	M+H	C8H17NO2	89.5	0	metab_10041	pos_10042	pos	56.0	4.55	0.08161	4.397	0.1216
Alpha-D-Glucose	-	0.0377	0.3098	1.3078	1.1886	0.9695	-0.0447	yes	down	B(i)	C00267	-	-	map01100;map01250;map00520;map01200;map00051;map00052;map00010;map04964	Metabolic pathways;Biosynthesis of nucleotide sugars;Amino sugar and nucleotide sugar metabolism;Carbon metabolism;Fructose and mannose metabolism;Galactose metabolism;Glycolysis / Gluconeogenesis;Proximal tubule bicarbonate reclamation	Metabolism;Metabolism;Metabolism;Metabolism;Metabolism;Metabolism;Metabolism;Organismal Systems	Global and overview maps;Global and overview maps;Carbohydrate metabolism;Global and overview maps;Carbohydrate metabolism;Carbohydrate metabolism;Carbohydrate metabolism;Excretory system	HMDB0003345;PW_C001851	Organic oxygen compounds	Organooxygen compounds	Carbohydrates and carbohydrate conjugates	492-62-6	179.055906493	0.57	M-H	C6H12O6	90.3	0	metab_12508	neg_639	neg	57.1	5.048	0.1347	5.207	0.09232
Adrenic Acid	ÉöÉÏÏÙËá	0.00609	0.203	1.3063	1.1617	1.0238	0.0339	yes	up	B(ii)	C16527;_	-	-	map01040;map04216	Biosynthesis of unsaturated fatty acids;Ferroptosis	Metabolism;Cellular Processes	Lipid metabolism;Cell growth and death	HMDB0002226	Lipids and lipid-like molecules	Fatty Acyls	Fatty acids and conjugates	28874-58-0;	377.269687912	6.17078333333	M+FA-H	C22H36O2	0	72.1	metab_17349	neg_5480	neg	53.3	5.638	0.05964	5.507	0.07024
Pc(Pgj2/P-18:0)	-	0.04306	0.3233	1.3005	1.1276	0.9673	-0.0479	yes	down	B(ii)	-	-	-	-	-	-	-	HMDB0289562	Not Available	Not Available	Not Available	-	858.545923199	5.81025	M+Cl	C46H82NO9P	0	43	metab_17960	neg_6091	neg	46.3	4.561	0.1039	4.715	0.1247
2-Ketoglutaric Acid	-	0.02984	0.294	1.2968	1.1162	0.9705	-0.0432	yes	down	B(i)	C00026	Organic acids	Carboxylic acids	map00310;map01240;map00040;map01200;map00250;map00020;map00630;map00430;map04964;map00470;map04922;map04727;map01100;map00220;map01210;map00340;map00785;map00053;map01230;map04066;map00650;map04976;map05230	Lysine degradation;Biosynthesis of cofactors;Pentose and glucuronate interconversions;Carbon metabolism;Alanine, aspartate and glutamate metabolism;Citrate cycle (TCA cycle);Glyoxylate and dicarboxylate metabolism;Taurine and hypotaurine metabolism;Proximal tubule bicarbonate reclamation;D-Amino acid metabolism;Glucagon signaling pathway;GABAergic synapse;Metabolic pathways;Arginine biosynthesis;…	Metabolism;Metabolism;Metabolism;Metabolism;Metabolism;Metabolism;Metabolism;Metabolism;Organismal Systems;Metabolism;Organismal Systems;Organismal Systems;Metabolism;Metabolism;Metabolism;Metabolism;Metabolism;Metabolism;Metabolism;Environmental Information Processing;Metabolism;Organismal Systems;Human Diseases	Amino acid metabolism;Global and overview maps;Carbohydrate metabolism;Global and overview maps;Amino acid metabolism;Carbohydrate metabolism;Carbohydrate metabolism;Metabolism of other amino acids;Excretory system;Metabolism of other amino acids;Endocrine system;Nervous system;Global and overview maps;Amino acid metabolism;Global and overview maps;Amino acid metabolism;Metabolism of cofactors an…	HMDB0000208	Organic acids and derivatives	Keto acids and derivatives	Gamma-keto acids and derivatives	328-50-7	145.014043116	0.955983333333	M-H	C5H6O5	83.1	0	metab_13195	neg_1326	neg	55.5	4.84	0.06228	4.987	0.1276
2,3-Dinor Prostaglandin E1	-	0.00022	0.1426	1.2966	1.1066	1.0232	0.0331	yes	up	B(i)	-	-	-	-	-	-	-	-	-	-	-	-	325.201685995	6.25623333333	M-H	C18H30O5	57.8	0	metab_15092	neg_3223	neg	47.7	4.631	0.03289	4.526	0.0315
N-Succinimidyl 3-(2-Pyridyldithio)Propionate	-	0.02244	0.2721	1.2946	1.0819	0.967	-0.0484	yes	down	B(ii)	-	-	-	-	-	-	-	HMDB0258411	Organoheterocyclic compounds	Pyridines and derivatives	Not Available	-	357.020360188	3.03328333333	M+FA-H	C12H12N2O4S2	0	40	metab_13409	neg_1540	neg	39.5	3.93	0.09807	4.064	0.0712
Pc(18:2(9Z,12Z)/20:2(11Z,14Z))	-	0.0383	0.3109	1.2909	1.1213	1.0264	0.0376	yes	up	B(ii)	_;C00157	-;Lipids	-;Phospholipids	map01100;map00564;map00590;map00591;map00592;map05231;map04723	Metabolic pathways;Glycerophospholipid metabolism;Arachidonic acid metabolism;Linoleic acid metabolism;alpha-Linolenic acid metabolism;Choline metabolism in cancer;Retrograde endocannabinoid signaling	Metabolism;Metabolism;Metabolism;Metabolism;Metabolism;Human Diseases;Organismal Systems	Global and overview maps;Lipid metabolism;Lipid metabolism;Lipid metabolism;Lipid metabolism;Cancer: overview;Nervous system	HMDB0008145	Lipids and lipid-like molecules	Glycerophospholipids	Glycerophosphocholines	_;	792.587857893	6.67758333333	M+H-H2O	C46H84NO8P	0	54.9	metab_5240	pos_5241	pos	48.7	6.059	0.06095	5.903	0.1478
2-O-Glutaroyl-1-O-Palmitoyl-Sn-Glycero-3-Phosphocholine	-	0.04961	0.3335	1.2898	1.1507	1.0294	0.0418	yes	up	B(ii)	-	-	-	-	-	-	-	HMDB0256378	Lipids and lipid-like molecules	Glycerophospholipids	Glycerophosphocholines	-	614.345047688	5.68148333333	M+Na-H2O	C29H56NO10P	0	49.2	metab_2635	pos_2636	pos	46.5	5.919	0.1705	5.75	0.07257
Pe(P-18:0/20:5)	-	0.03292	0.3009	1.2768	1.1355	1.0314	0.0446	yes	up	B(i)	-	-	-	-	-	-	-	LMGP02030056	-	-	-	--	772.525037841	7.17786666667	M+Na	C43H76NO7P	47.3	0	metab_5327	pos_5328	pos	44.1	5.218	0.1129	5.059	0.1091
2,3-Butanedione	-	0.01004	0.2283	1.2715	1.0786	1.0292	0.0416	yes	up	B(i)	C00741	-	-	map00650	Butanoate metabolism	Metabolism	Carbohydrate metabolism	HMDB0003407;LMFA12000012	Organic oxygen compounds	Organooxygen compounds	Carbonyl compounds	431-03-8;	87.0439308998	1.54345	M+H	C4H6O2	47.8	0	metab_10475	pos_10476	pos	48.5	4.436	0.05267	4.31	0.08186
Sdz-205,557 Hydrochloride	-	0.03113	0.2972	1.263	1.1262	0.9701	-0.0438	yes	down	B(i)	-	-	-	-	-	-	-	-	-	-	-	-	301.129562945	4.5417	M+H	C14H21ClN2O3	42.7	0	metab_9952	pos_9953	pos	41.6	4.772	0.09364	4.919	0.1091
Tert-Butyl (2-{7-[(2S)-3-(4-Cyanophenoxy)-2-Hydroxypropyl]-9-Oxa-3,7-Diazabicyclo[3.3.1]Non-3-Yl}Ethyl)Carbamate	-	0.03304	0.301	1.2572	1.0521	1.0325	0.0462	yes	up	B(ii)	-	-	-	-	-	-	-	HMDB0248771	Benzenoids	Phenol ethers	Not Available	-	411.242857885	7.5557	M+H-2H2O	C23H34N4O5	0	41	metab_5824	pos_5825	pos	43.6	4.22	0.08542	4.087	0.1011
3A,7A,12A-Trihydroxy-5B-Cholestan-26-Al	-	0.0122	0.2356	1.2457	1.0709	1.0262	0.0373	yes	up	B(ii)	C01301	-	-	map01100;map00120	Metabolic pathways;Primary bile acid biosynthesis	Metabolism;Metabolism	Global and overview maps;Lipid metabolism	HMDB0003533	Lipids and lipid-like molecules	Steroids and steroid derivatives	Bile acids, alcohols and derivatives	3836-01-9	452.36925173	7.24161666667	M+NH4	C27H46O4	0	64.5	metab_6367	pos_6368	pos	45.6	4.931	0.05974	4.805	0.08137
D-Erythrose	D-³àÞºÌÇ	0.04041	0.3168	1.2391	1.1215	0.9658	-0.0502	yes	down	B(i)	C01796;_	Carbohydrates;-	Monosaccharides;-	-	-	-	-	HMDB0002649;HMDB0250746	Organic oxygen compounds	Organooxygen compounds	Carbohydrates and carbohydrate conjugates	583-50-6;_	119.034801138	0.57	M-H	C4H8O4	73.1	0	metab_19798	neg_7929	neg	53.5	3.979	0.118	4.12	0.08708
Ppg N4	-	0.0368	0.3093	1.2352	1.1225	1.0283	0.0403	yes	up	B(i)	-	-	-	-	-	-	-	-	-	-	-	-	251.185032915	5.20751666667	M+H	C12H26O5	65.3	0	metab_2171	pos_2172	pos	51.9	5.66	0.08541	5.504	0.1334
4-Hydroxyphenyllactic Acid	-	0.00597	0.203	1.2309	1.1128	0.9794	-0.0301	yes	down	B(i)	C03672	-	-	-	-	-	-	HMDB0000755	Phenylpropanoids and polyketides	Phenylpropanoic acids	Not Available	306-23-0	181.050467164	3.30695	M-H	C9H10O4	91	0	metab_13493	neg_1624	neg	57.5	5.364	0.04581	5.477	0.06514
1-O-Isopentyl-3-O-Octadec-2-Enoyl Glycerol	-	0.008805	0.2203	1.2264	1.0672	1.0181	0.0258	yes	up	B(ii)	-	-	-	-	-	-	-	HMDB0302897	Lipids and lipid-like molecules	Glycerolipids	Diradylglycerols	-	427.377650251	6.75736666667	M+H	C26H50O4	0	63.2	metab_5258	pos_5259	pos	51.9	6.877	0.04363	6.755	0.08125
Succinate Semialdehyde	-	0.01683	0.2553	1.2263	1.0674	0.9739	-0.0382	yes	down	B(i)	C00232	Organic acids	Carboxylic acids	map01100;map00760;map01200;map00250;map00350;map00650;map00750	Metabolic pathways;Nicotinate and nicotinamide metabolism;Carbon metabolism;Alanine, aspartate and glutamate metabolism;Tyrosine metabolism;Butanoate metabolism;Vitamin B6 metabolism	Metabolism;Metabolism;Metabolism;Metabolism;Metabolism;Metabolism;Metabolism	Global and overview maps;Metabolism of cofactors and vitamins;Global and overview maps;Amino acid metabolism;Amino acid metabolism;Carbohydrate metabolism;Metabolism of cofactors and vitamins	HMDB0001259	Lipids and lipid-like molecules	Fatty Acyls	Fatty acids and conjugates	692-29-5	101.024251576	0.955983333333	M-H	C4H6O3	43.3	0	metab_19108	neg_7239	neg	47.5	4.587	0.04134	4.71	0.09662
Ethyl 1-(Propylthio)Propyl Disulfide	-	0.01447	0.2447	1.2017	1.0414	1.0302	0.0429	yes	up	B(ii)	-	-	-	-	-	-	-	HMDB0033048	Organosulfur compounds	Organic disulfides	Dialkyldisulfides	183554-24-7	193.052081404	7.49731666667	M+H-H2O	C8H18S3	0	76.6	metab_5793	pos_5794	pos	49.2	4.062	0.05771	3.943	0.08024
Oleoyl-L-Alpha-Lysophosphatidic Acid	-	0.006073	0.203	1.1996	1.0851	0.9803	-0.0287	yes	down	B(i)	-	-	-	-	-	-	-	-	-	-	-	-	457.235782512	7.34786666667	M+Na-2H	C21H41O7P	85.6	0	metab_16584	neg_4715	neg	55.2	5.572	0.06688	5.684	0.04301
Dibutyl Sebacate	-	0.008115	0.215	1.1906	1.0408	1.022	0.0313	yes	up	B(i)	-	-	-	-	-	-	-	HMDB0041220	Lipids and lipid-like molecules	Fatty Acyls	Fatty acid esters	109-43-3	315.252602935	6.7627	M+H	C18H34O4	81.1	0	metab_5262	pos_5263	pos	54.0	5.35	0.04024	5.235	0.07592
Metampicillin	-	0.0285	0.2905	1.189	1.002	0.9752	-0.0362	yes	down	B(ii)	-	-	-	-	-	-	-	HMDB0254503	Organoheterocyclic compounds	Lactams	Beta lactams	-	721.213777514	7.35846666667	2M-H	C17H19N3O4S	0	70.9	metab_15756	neg_3887	neg	49.7	4.726	0.09702	4.846	0.06265
Pi(18:1(9Z)/0:0)	-	0.007591	0.2138	1.1883	1.0244	0.9847	-0.0222	yes	down	B(ii)	-	-	-	-	-	-	-	HMDB0256522	Lipids and lipid-like molecules	Glycerophospholipids	Glycerophosphoinositols	_;	619.288222912	7.34258333333	M+Na-2H	C27H51O12P	0	57.2	metab_16591	neg_4722	neg	49.9	6.891	0.06156	6.998	0.04906
Isocitric Acid	ÒìÄûÃÊËá	0.01634	0.2539	1.1769	1.0797	0.9806	-0.0282	yes	down	B(i)	C00311	Organic acids	Carboxylic acids	map01100;map00630;map01240;map01210;map01200;map01230;map04922;map00020;map05230	Metabolic pathways;Glyoxylate and dicarboxylate metabolism;Biosynthesis of cofactors;2-Oxocarboxylic acid metabolism;Carbon metabolism;Biosynthesis of amino acids;Glucagon signaling pathway;Citrate cycle (TCA cycle);Central carbon metabolism in cancer	Metabolism;Metabolism;Metabolism;Metabolism;Metabolism;Metabolism;Organismal Systems;Metabolism;Human Diseases	Global and overview maps;Carbohydrate metabolism;Global and overview maps;Global and overview maps;Global and overview maps;Global and overview maps;Endocrine system;Carbohydrate metabolism;Cancer: overview	HMDB0000193;PW_C000125	Organic acids and derivatives	Carboxylic acids and derivatives	Tricarboxylic acids and derivatives	320-77-4	191.019528526	0.660733333333	M-H	C6H8O7	74.8	0	metab_19463	neg_7594	neg	54.4	5.67	0.07153	5.782	0.06309
Butanal	Õý¶¡È©	0.01509	0.2466	1.1743	1.0202	1.0232	0.0331	yes	up	B(i)	C01412	-	-	map01100;map00650	Metabolic pathways;Butanoate metabolism	Metabolism;Metabolism	Global and overview maps;Carbohydrate metabolism	HMDB0003543	Organic oxygen compounds	Organooxygen compounds	Carbonyl compounds	123-72-8	73.064722448	0.41095	M+H	C4H8O	57	0	metab_11704	pos_11705	pos	50.3	4.982	0.0633	4.869	0.07014
Pc(18:2/0:0)	-	0.03784	0.3098	1.1726	1.0156	1.0185	0.0264	yes	up	B(i)	-	-	-	-	-	-	-	LMGP01050034	-	-	-	--	542.32111092	6.55486666667	M+Na	C26H50NO7P	92.5	0	metab_5219	pos_5220	pos	57.1	7.046	0.05933	6.918	0.1169
Pc(2:0/22:6(4Z,7Z,10Z,13E,15E,19Z)-Oh(17))	-	0.04818	0.3318	1.1717	1.0377	1.0229	0.0326	yes	up	B(ii)	-	-	-	-	-	-	-	HMDB0288884	Not Available	Not Available	Not Available	-	590.320934752	6.4375	M+H-2H2O	C32H52NO9P	0	53.7	metab_5180	pos_5181	pos	48.2	6.123	0.05283	5.986	0.1404
12-Hete	-	0.006327	0.2039	1.1626	1.0197	1.015	0.0215	yes	up	B(i)	C14777;_	-	-	map00590;map04913;map04925	Arachidonic acid metabolism;Ovarian steroidogenesis;Aldosterone synthesis and secretion	Metabolism;Organismal Systems;Organismal Systems	Lipid metabolism;Endocrine system;Endocrine system	HMDB0006111;HMDB0244455;LMFA03060088	Lipids and lipid-like molecules	Fatty Acyls	Eicosanoids	54397-83-0;_;	319.227489353	6.36846666667	M-H	C20H32O3	98.2	0	metab_15254	neg_3385	neg	58.8	7.103	0.03309	6.998	0.06684
Dg(19:0/0:0/6 Keto-Pgf1Alpha)	-	0.02391	0.2772	1.1615	1.0026	1.0193	0.0275	yes	up	B(ii)	-	-	-	-	-	-	-	HMDB0296081	Not Available	Not Available	Not Available	-	725.556329703	6.61358333333	M+H	C42H76O9	0	53.5	metab_5230	pos_5231	pos	48.5	6.347	0.02695	6.227	0.107
Traumatic Acid	ÓúÉËËá	0.02917	0.2913	1.156	0.9547	1.0254	0.0361	yes	up	B(i)	C16308	-	-	map00592	alpha-Linolenic acid metabolism	Metabolism	Lipid metabolism	HMDB0000933;LMFA01170002	Lipids and lipid-like molecules	Fatty Acyls	Fatty acids and conjugates	6402-36-4;	227.128653561	6.11211666667	M-H	C12H20O4	88.7	0	metab_14824	neg_2955	neg	56.3	4.526	0.08054	4.414	0.07115
Bis(2-Ethylhexyl) Sebacate	-	0.02358	0.2757	1.1509	1.0017	1.0186	0.0265	yes	up	B(i)	-	-	-	-	-	-	-	-	-	-	-	-	427.377779337	7.24161666667	M+H	C26H50O4	86.8	0	metab_6370	pos_6371	pos	56.6	6.363	0.0709	6.247	0.07894
Pi(18:0/20:4(5Z,8Z,11Z,14Z))	-	0.01709	0.2557	1.1492	0.9844	1.0163	0.0233	yes	up	B(ii)	-	-	-	-	-	-	-	HMDB0009815	Lipids and lipid-like molecules	Glycerophospholipids	Glycerophosphoinositols	206059-96-3;	885.549054932	7.32658333333	M-H	C47H83O13P	0	84.3	metab_16619	neg_4750	neg	54.9	6.798	0.05911	6.689	0.07245
Cp 47,497-C8-Homolog C-8-Hydroxy Metabolite	-	0.01482	0.2462	1.1431	0.9836	1.02	0.0286	yes	up	B(i)	-	-	-	-	-	-	-	-	-	-	-	-	347.258830703	6.36846666667	M-H	C22H36O3	46.1	0	metab_15256	neg_3387	neg	47.9	5.451	0.04389	5.344	0.07781
3-Hydroxydecanoic Acid	3 -ôÇ»ù¹ïËá	0.03326	0.3019	1.123	0.9835	1.0229	0.0326	yes	up	B(i)	-	-	-	-	-	-	-	HMDB0002203	Organic acids and derivatives	Hydroxy acids and derivatives	Medium-chain hydroxy acids and derivatives	19526-23-9	187.13373653	6.12276666667	M-H	C10H20O3	43.9	0	metab_17444	neg_5575	neg	48.2	5.368	0.04072	5.248	0.112
Pi(18:0/18:2(9Z,12Z))	-	0.004715	0.203	1.1201	1.0255	1.0171	0.0245	yes	up	B(ii)	C00626;_	-	-	-	-	-	-	HMDB0009809	Lipids and lipid-like molecules	Glycerophospholipids	Glycerophosphoinositols	_;	861.54882489	7.33188333333	M-H	C45H83O13P	0	87	metab_16612	neg_4743	neg	55.5	5.824	0.01093	5.726	0.06555
Urea Glutamate	-	0.03637	0.3093	1.1118	0.93	1.0224	0.032	yes	up	B(ii)	-	-	-	-	-	-	-	HMDB0259716	Organic acids and derivatives	Carboxylic acids and derivatives	Amino acids, peptides, and analogues	-	204.062731695	0.924016666667	M+H	C6H9N3O5	0	53.9	metab_10551	pos_10552	pos	49.0	4.829	0.04958	4.723	0.09511
Geranic Acid	½Å£¶ùËá	0.005526	0.203	1.1107	0.9481	1.02	0.0286	yes	up	B(ii)	C16461	-	-	-	-	-	-	HMDB0036103	Lipids and lipid-like molecules	Prenol lipids	Monoterpenoids	459-80-3;	227.128656011	6.25623333333	M+Hac-H	C10H16O2	0	41.2	metab_15083	neg_3214	neg	46.6	4.684	0.04451	4.592	0.04582
Sm(D14:1/20:0)	-	0.02508	0.282	1.1031	0.946	1.0173	0.0247	yes	up	B(i)	-	-	-	-	-	-	-	-	-	-	-	-	725.556709347	7.31606666667	M+Na	C39H79N2O6P	88.6	0	metab_5434	pos_5435	pos	56.8	6.234	0.03569	6.128	0.09145
Glyceric Acid	¸ÊÓÍËá	0.0231	0.2739	1.0987	1.0038	0.9781	-0.0319	yes	down	B(i)	C00258	-	-	map01100;map00630;map00561;map01200;map00260;map00030	Metabolic pathways;Glyoxylate and dicarboxylate metabolism;Glycerolipid metabolism;Carbon metabolism;Glycine, serine and threonine metabolism;Pentose phosphate pathway	Metabolism;Metabolism;Metabolism;Metabolism;Metabolism;Metabolism	Global and overview maps;Carbohydrate metabolism;Lipid metabolism;Global and overview maps;Amino acid metabolism;Carbohydrate metabolism	HMDB0000139;PW_C000090	Organic oxygen compounds	Organooxygen compounds	Carbohydrates and carbohydrate conjugates	473-81-4	105.019163243	0.6288	M-H	C3H6O4	80.6	0	metab_12766	neg_897	neg	55.0	4.291	0.072	4.387	0.04878
1-(1,2,3,4,5-Pentahydroxypent-1-Yl)-1,2,3,4-Tetrahydro-Beta-Carboline-3-Carboxylate	-	0.04739	0.3303	1.0979	1.0266	0.9726	-0.0401	yes	down	B(ii)	-	-	-	-	-	-	-	HMDB0012492	Organoheterocyclic compounds	Benzopyrans	1-benzopyrans	-	365.134979653	1.5473	M-H	C17H22N2O7	0	42.1	metab_19005	neg_7136	neg	46.1	3.872	0.09223	3.981	0.0727
L-Serine	L-Ë¿°±Ëá	0.03836	0.3112	1.0975	1.0248	0.9636	-0.0535	yes	down	B(i)	C00065	Peptides	Amino acids	map01100;map00564;map04978;map01200;map00920;map01240;map00600;map00270;map02010;map01230;map00970;map04974;map00470;map00260;map04071;map00630;map05230	Metabolic pathways;Glycerophospholipid metabolism;Mineral absorption;Carbon metabolism;Sulfur metabolism;Biosynthesis of cofactors;Sphingolipid metabolism;Cysteine and methionine metabolism;ABC transporters;Biosynthesis of amino acids;Aminoacyl-tRNA biosynthesis;Protein digestion and absorption;D-Amino acid metabolism;Glycine, serine and threonine metabolism;Sphingolipid signaling pathway;Glyoxyl…	Metabolism;Metabolism;Organismal Systems;Metabolism;Metabolism;Metabolism;Metabolism;Metabolism;Environmental Information Processing;Metabolism;Genetic Information Processing;Organismal Systems;Metabolism;Metabolism;Environmental Information Processing;Metabolism;Human Diseases	Global and overview maps;Lipid metabolism;Digestive system;Global and overview maps;Energy metabolism;Global and overview maps;Lipid metabolism;Amino acid metabolism;Membrane transport;Global and overview maps;Translation;Digestive system;Metabolism of other amino acids;Amino acid metabolism;Signal transduction;Carbohydrate metabolism;Cancer: overview	HMDB0000187;PW_C000120	Organic acids and derivatives	Carboxylic acids and derivatives	Amino acids, peptides, and analogues	56-45-1	104.035159542	0.730183333333	M-H	C3H7NO3	56.8	0	metab_19290	neg_7421	neg	50.1	3.096	0.09662	3.213	0.07173
Lpc(18:2)	-	0.04241	0.3219	1.0863	0.9651	1.014	0.0201	yes	up	B(i)	-	-	-	-	-	-	-	HMDB0010386	Lipids and lipid-like molecules	Glycerophospholipids	Glycerophosphocholines	22252-07-9	520.339167213	6.31491666667	M+H	C26H50NO7P	76	0	metab_6691	pos_6692	pos	54.3	8.186	0.0735	8.073	0.0932
4-Methylbenzoic Acid	4-¼×»ù±½¼×Ëá	0.0206	0.2643	1.0767	0.9648	0.9716	-0.0416	yes	down	B(i)	C01454	-	-	map01100	Metabolic pathways	Metabolism	Global and overview maps	HMDB0029635	Benzenoids	Benzene and substituted derivatives	Benzoic acids and derivatives	99-94-5	135.044978694	3.30156666667	M-H	C8H8O2	80.1	0	metab_13491	neg_1622	neg	54.4	3.319	0.05807	3.416	0.06459
3-Methyl-1-Butylamine	-	0.02601	0.2863	1.0685	0.9457	1.0145	0.0207	yes	up	B(ii)	C02640	-	-	-	-	-	-	HMDB0031659	Organic nitrogen compounds	Organonitrogen compounds	Amines	107-85-7	88.11195875	7.03948333333	M+H	C5H13N	0	62.6	metab_5288	pos_5289	pos	51.1	7.144	0.0556	7.042	0.07747
2-Furoic Acid	¿·Ëá	0.01222	0.2356	1.0679	0.9761	0.9842	-0.0229	yes	down	B(i)	C01546	-	-	map01100	Metabolic pathways	Metabolism	Global and overview maps	HMDB0000617	Organoheterocyclic compounds	Furans	Furoic acid and derivatives	88-14-2	111.008610871	0.9239	M-H	C5H4O3	64.6	0	metab_19127	neg_7258	neg	52.3	5.682	0.05582	5.773	0.04716
4-Methylene-2-Octyl-5-Oxotetrahydrofuran-3-Carboxylic Acid	-	0.03652	0.3093	1.0631	0.9144	1.0202	0.0288	yes	up	B(i)	-	-	-	-	-	-	-	-	-	-	-	-	253.144231324	6.11741666667	M-H	C14H22O4	60.4	0	metab_14840	neg_2971	neg	51.0	5.153	0.07438	5.051	0.07273
Lonazolac	[3-(4-ÂÈ±½»ù)-1-±½»ù-1H-ßÁßò-4-»ù]ÒÒËá	0.02785	0.2889	1.062	1.0318	0.973	-0.0395	yes	down	B(ii)	-	-	-	-	-	-	-	HMDB0254157	Organoheterocyclic compounds	Azoles	Pyrazoles	-	333.040260663	3.03328333333	M+Na-2H	C17H13ClN2O2	0	41.5	metab_18893	neg_7024	neg	40.9	3.603	0.07447	3.703	0.05946
Glyceraldehyde	¸ÊÓÍÈ©	0.04095	0.318	1.0574	0.8925	0.9862	-0.02	yes	down	B(i)	C02154	-	-	-	-	-	-	HMDB0001051;PW_C000828	Organic oxygen compounds	Organooxygen compounds	Carbohydrates and carbohydrate conjugates	367-47-5;56-82-6	89.0242705566	0.70895	M-H	C3H6O3	82.1	0	metab_19370	neg_7501	neg	56.0	6.735	0.05582	6.829	0.08077
Triethanolamine	ÈýÒÒ´¼°·	0.02843	0.2902	1.0557	0.9338	1.0221	0.0316	yes	up	B(i)	C06771	-	-	map00564	Glycerophospholipid metabolism	Metabolism	Lipid metabolism	HMDB0032538	Organic nitrogen compounds	Organonitrogen compounds	Amines	102-71-6	150.112299982	7.24691666667	M+H	C6H15NO3	98.9	0	metab_5372	pos_5373	pos	58.1	4.622	0.05459	4.522	0.07813
5-Nonyltetrahydro-2-Oxo-3-Furancarboxylic Acid	-	0.02632	0.2875	1.0492	0.9222	1.0197	0.0281	yes	up	B(ii)	-	-	-	-	-	-	-	HMDB0030993	Organoheterocyclic compounds	Lactones	Gamma butyrolactones	-	255.159896803	6.26178333333	M-H	C14H24O4	0	67.8	metab_17192	neg_5323	neg	52.4	5.291	0.0424	5.189	0.08552
12R-Hydroxy-5Z,8Z,12Z-Eicosatrienoic Acid	-	0.01798	0.2585	1.042	0.8949	1.0166	0.0237	yes	up	B(ii)	-	-	-	-	-	-	-	HMDB0062290	Lipids and lipid-like molecules	Fatty Acyls	Eicosanoids	_;	321.243193546	6.36846666667	M-H	C20H34O3	0	56.2	metab_17051	neg_5182	neg	50.4	5.462	0.03028	5.373	0.07058
Citric Acid	ÄûÃÊËá	0.01484	0.2462	1.0406	0.9502	0.9871	-0.0187	yes	down	B(i)	C00158	Organic acids	Carboxylic acids	map01100;map00630;map01240;map01210;map01200;map01230;map00250;map04922;map00020;map05230;map04742	Metabolic pathways;Glyoxylate and dicarboxylate metabolism;Biosynthesis of cofactors;2-Oxocarboxylic acid metabolism;Carbon metabolism;Biosynthesis of amino acids;Alanine, aspartate and glutamate metabolism;Glucagon signaling pathway;Citrate cycle (TCA cycle);Central carbon metabolism in cancer;Taste transduction	Metabolism;Metabolism;Metabolism;Metabolism;Metabolism;Metabolism;Metabolism;Organismal Systems;Metabolism;Human Diseases;Organismal Systems	Global and overview maps;Carbohydrate metabolism;Global and overview maps;Global and overview maps;Global and overview maps;Global and overview maps;Amino acid metabolism;Endocrine system;Carbohydrate metabolism;Cancer: overview;Sensory system	HMDB0000094;PW_C000063	Organic acids and derivatives	Carboxylic acids and derivatives	Tricarboxylic acids and derivatives	77-92-9	191.019521467	0.9239	M-H	C6H8O7	97.4	0	metab_19125	neg_7256	neg	59.1	6.738	0.05433	6.826	0.04905
Deoxyloganin	-	0.02691	0.2883	1.032	0.8974	1.0202	0.0288	yes	up	B(ii)	C06071;_	-	-	map01100	Metabolic pathways	Metabolism	Global and overview maps	HMDB0251007	Lipids and lipid-like molecules	Prenol lipids	Terpene glycosides	26660-57-1;_;	419.15265193	6.203	M+FA-H	C17H26O9	0	47.2	metab_17293	neg_5424	neg	46.5	4.801	0.05147	4.706	0.07373
Bolasterone	17¦¢-ôÇ»ù-17¦¡,17¦¢-¶þ¼×»ù-4-ÐÛçÞÏ©-3-Íª	0.007877	0.2148	1.0207	1.0085	1.0166	0.0238	yes	up	B(ii)	C14475	-	-	-	-	-	-	HMDB0006048	Lipids and lipid-like molecules	Steroids and steroid derivatives	Androstane steroids	1605-89-6;	375.253501464	6.44841666667	M+Hac-H	C21H32O2	0	81.7	metab_16958	neg_5089	neg	53.9	5.075	0.05888	4.992	0.01823
N,N-Diisopropylethylamine	-	0.04067	0.3172	1.0078	0.9076	1.0157	0.0224	yes	up	B(i)	-	-	-	-	-	-	-	HMDB0247306	Organic nitrogen compounds	Organonitrogen compounds	Amines	-	130.158861247	7.03948333333	M+H	C8H19N	88.5	0	metab_6443	pos_6444	pos	57.1	6.227	0.05741	6.131	0.08271
Butylisopropylamine	¶¡»ùÒì±û°·	0.04553	0.3288	1.0024	0.9092	1.015	0.0215	yes	up	B(i)	-	-	-	-	-	-	-	-	-	-	-	-	116.143202331	7.10848333333	M+H	C7H17N	92.1	0	metab_6429	pos_6430	pos	57.7	6.552	0.06009	6.455	0.08528
